# Supplementary material for: iTRAQ-Based Quantitative Proteomic Profiling of Staphylococcus aureus Under Different Osmotic Stress Conditions
Source: Front Microbiol. 2019 May 29;10:1082. doi: 10.3389/fmicb.2019.01082 (PMC6549500; doi:10.3389/fmicb.2019.01082)
Supplement: Supplementary file 11 [file Table_1.XLSX]

## Sheet: Sheet1
Table S3 The detailed information including information of protein quantifcation date, and average iTRAQ ratio for these identifed proteins. The DEPs with fold change ≥2 or ≤0.5 in at least one comparison group are labelled in red.
Accession	ProteinName	GeneName	Species	Molecular Weights	Fold change			Fold change			Average of fold change
					Experiment 1			Experiment 2			10% NaCl vs 0% NaCl		20% NaCl vs 0% NaCl		20% NaCl vs 10% NaCl
					10% NaCl vs 0% NaCl	20% NaCl vs 0% NaCl	20% NaCl vs 10% NaCl	10% NaCl vs 0% NaCl	20% NaCl vs 0% NaCl	20% NaCl vs 10% NaCl	Mean±SD	p-Val	Mean±SD	p-Val	Mean±SD	p-Val
A0A033V5W3_STAAU	Cold shock protein CspA	V070_00472	Staphylococcus aureus C0673	7 kDa	3.5	2.5	0.714286	4	2.75	0.6875	2.63±0.18	0.0081634	2.63±0.18	0.636864	0.70±0.02	0.0565436
A0A0D1G5I0_STAAU	Strain SA-120 Contig630, whole genome shotgun sequence	QU38_14700	Staphylococcus aureus subsp. aureus	85 kDa	0.375	0.125	0.333333	0.375	0.25	0.666667	0.38	#DIV/0!	0.19±0.09	0.0372161	0.50±0.24	0.095466
A0A0D1GIQ2_STAAU	Probable malate:quinone oxidoreductase	mqo	Staphylococcus aureus subsp. aureus	56 kDa	0.555556	0.555556	1	0.625	0.625	1	0.59±0.05	0.0198039	0.59±0.05	0.431357	1	#DIV/0!
A0A0D1FXV8_STAAU	Succinyl-CoA ligase [ADP-forming] subunit beta	sucC	Staphylococcus aureus subsp. aureus	42 kDa	1.25	2.66667	2.13333	1.5	3.08333	2.05556	1.38±0.18	0.095466	2.88±0.29	0.317653	2.09±0.05	0.0252454
A0A0D1FPD0_STAAU	Elongation factor G	fusA	Staphylococcus aureus subsp. aureus	77 kDa	1.22222	1.33333	1.09091	1.11111	1.33333	1.2	1.17±0.08	0.095466	1.33	0.66817	1.15±0.08	0.095466
A0A0D6GIM9_STAAU	Autolysin	atl_1	Staphylococcus aureus	137 kDa	0.4	0.2	0.5	0.4	0.2	0.5	0.4	#DIV/0!	0.2	0.00127296	0.5	#DIV/0!
A0A0D1GU53_STAAU	Uncharacterized protein	SAJPND1_02548	Staphylococcus aureus subsp. aureus	78 kDa	0.875	0.5	0.571429	0.75	0.5	0.666667	0.81±0.09	0.095466	0.5	0.000484128	0.62±0.07	0.0377496
Q9S2Z4_STAAU	Cell surface protein map-w	map-w	Staphylococcus aureus	77 kDa	0.333333	0.25	0.75	0.4	0.3	0.75	0.37±0.05	0.0198039	0.28±0.04	0.581991	0.75	#DIV/0!
A0A0B6XMR9_STAAU	DNA-directed RNA polymerase subunit beta'	rpoC	Staphylococcus aureus	135 kDa	1.09091	1.18182	1.08333	1.27273	1.27273	1	1.18±0.13	0.183503	1.23±0.06	0.196261	1.04±0.06	0.698489
A0A0B6XMT7_STAAU	Elongation factor Ts	tsf	Staphylococcus aureus	32 kDa	0.888889	1.22222	1.375	1.25	1.5	1.2	1.07±0.26	0.698489	1.36±0.20	0.164376	1.29±0.12	0.154846
A0A0D1I1V1_STAAU	50S ribosomal protein L7/L12	rplL	Staphylococcus aureus subsp. aureus	13 kDa	1.36364	2	1.46667	1.54545	2.27273	1.47059	1.45±0.13	0.0377496	2.14±0.19	0.883108	1.47	0.0532084
A0A0D1HD00_STAAU	Universal stress protein	QU38_08385	Staphylococcus aureus subsp. aureus	18 kDa	0.5	0.2	0.4	0.4	0.1	0.25	0.45±0.07	0.0081634	0.15±0.07	0.821382	0.33±0.11	0.0513167
A0A0D1H7G8_STAAU	Thioredoxin	QU38_12030	Staphylococcus aureus subsp. aureus	11 kDa	1.63636	2.18182	1.33333	1.72727	2	1.15789	1.68±0.06	0.00441503	2.09±0.13	0.0648208	1.25±0.12	0.0565436
A0A0D6DN74_STAAU	Aldehyde dehydrogenase	SAJPND1_02098	Staphylococcus aureus subsp. aureus	53 kDa	1.4	4.4	3.14286	1.1	4.2	3.81818	1.25±0.21	0.237507	4.30±0.14	0.456189	3.48±0.48	0.00347548
A0A0D1INB5_STAAU	Arginine deiminase	arcA	Staphylococcus aureus subsp. aureus	47 kDa	2.23077	0.384615	0.172414	2.16667	0.333333	0.153846	2.20±0.05	0.0109293	0.36±0.04	0.00347097	0.16±0.01	0.00469266
A0A0B6XPE8_STAAU	Pyruvate carboxylase	cfiB_1	Staphylococcus aureus	129 kDa	0.3	0.1	0.333333	0.3	0.1	0.333333	0.3	#DIV/0!	0.1	0.550303	0.33	#DIV/0!
A0A090N1X3_STAAU	Chaperone protein DnaK	dnaK	Staphylococcus aureus	66 kDa	0.583333	1.08333	1.85714	0.583333	1	1.71429	0.58	#DIV/0!	1.04±0.06	0.245802	1.79±0.10	0.0081634
A0A0D1H6R9_STAAU	Aconitate hydratase	SAJPND1_01292	Staphylococcus aureus subsp. aureus	99 kDa	1.15385	1.30769	1.13333	1.23077	1.38462	1.125	1.19±0.05	0.0377496	1.35±0.05	0.893039	1.13±0.01	0.105573
A0A0C2HDA0_STAAU	Glycerol-3-phosphate dehydrogenase	glpD	Staphylococcus aureus	62 kDa	1.33333	1	0.75	1.33333	1.11111	0.833333	1.33	#DIV/0!	1.06±0.08	0.254641	0.79±0.06	0.0377496
A0A0E1APW1_STAAU	1-pyrroline-5-carboxylate dehydrogenase	rocA	Staphylococcus aureus subsp. aureus Z172	57 kDa	1	1.6	1.6	0.9	1.5	1.66667	0.95±0.07	0.42265	1.55±0.07	0.620073	1.63±0.05	0.0136061
A0A0B6XPA0_STAAU	Pyruvate kinase	pykA	Staphylococcus aureus	63 kDa	0.727273	0.727273	1	0.818182	0.727273	0.888889	0.77±0.06	0.0377496	0.73	0.7231	0.94±0.08	0.42265
RPOB_STAAC	DNA-directed RNA polymerase subunit beta	rpoB	Staphylococcus aureus (strain COL)	133 kDa	1.1	1.3	1.18182	1	1.2	1.2	1.05±0.07	0.42265	1.25±0.07	0.0429122	1.19±0.01	0.105573
A0A0D1HD43_STAAU	Dihydrolipoyl dehydrogenase	QU38_05735	Staphylococcus aureus subsp. aureus	49 kDa	1.5	1.75	1.16667	1.625	2	1.23077	1.56±0.09	0.0121217	1.88±0.18	0.0342855	1.20±0.050	0.154846
A0A0D1IN71_STAAU	Strain SA-120 Contig623, whole genome shotgun sequence	QU38_05665	Staphylococcus aureus subsp. aureus	9 kDa	2.5	1.5	0.6	2.125	1.375	0.647059	2.31±0.27	0.0198039	1.44±0.09	0.116117	0.62±0.03	0.0474207
A0A077TZ92_STAAU	Enolase	eno	Staphylococcus aureus	47 kDa	0.7	0.9	1.28571	0.8	0.9	1.125	0.75±0.07	0.0377496	0.9	0.177808	1.21±0.11	0.095466
A0A0D1HZM1_STAAU	Glutamine--fructose-6-phosphate aminotransferase [isomerizing]	glmS	Staphylococcus aureus subsp. aureus	66 kDa	0.8	1	1.25	0.9	0.8	0.888889	0.85±0.07	0.095466	0.9±0.14	0.505681	1.07±0.26	0.698489
A0A0E0VNZ9_STAA5	Glyceraldehyde-3-phosphate dehydrogenase	ST398NM01_0851	Staphylococcus aureus subsp. aureus 71193	36 kDa	1.125	2	1.77778	1.25	1.75	1.4	1.19±0.09	0.095466	1.88±0.18	0.382917	1.59±0.27	0.0389255
A0A0B4NAS5_STAAU	30S ribosomal protein S1	rpsA	Staphylococcus aureus	43 kDa	0.6	0.7	1.16667	0.6	0.8	1.33333	0.6	#DIV/0!	0.75±0.07	0.0186227	1.25±0.12	0.095466
A0A0D1H2F2_STAAU	Pyruvate dehydrogenase E1 component beta subunit	QU38_05725	Staphylococcus aureus subsp. aureus	35 kDa	1.14286	0.857143	0.75	1.125	1	0.888889	1.13±0.01	0.292893	0.93±0.10	0.486864	0.82±0.10	0.311753
A0A0C5HY37_STAAU	Glycine cleavage system H protein	gcvH_2	Staphylococcus aureus	14 kDa	2	1.71429	0.857143	1.83333	1.66667	0.909091	1.92±0.12	0.0629574	1.69±0.03	0.522008	0.88±0.04	0.492907
A0A077U8C2_STAAU	ATP synthase subunit beta	atpD	Staphylococcus aureus	51 kDa	1	0.625	0.625	1.125	0.75	0.666667	1.06±0.09	0.42265	0.69±0.09	0.660327	0.65±0.03	0.0513167
A0A0C2HEJ1_STAAU	Translation initiation factor IF-2	infB	Staphylococcus aureus	78 kDa	1	1.27273	1.27273	1.09091	1.27273	1.16667	1.05±0.06	0.42265	1.27	0.0194731	1.22±0.07	0.0377496
A0A0D6DCS4_STAAU	Glycerol kinase	glpK	Staphylococcus aureus subsp. aureus	60 kDa	1.14286	1.14286	1	1.21429	1.21429	1	1.18±0.05	0.0377496	1.18±0.05	0.0611988	1	1
A0A077ULP0_STAAU	Alkaline shock protein 23	asp23	Staphylococcus aureus	19 kDa	1	1.8	1.8	0.9	1.5	1.66667	0.95±0.07	0.42265	1.65±0.21	0.467635	1.73±0.09	0.0474207
A0A0D1HN41_STAAU	Phosphoenolpyruvate carboxykinase [ATP]	pckA	Staphylococcus aureus subsp. aureus	59 kDa	1.4	0.8	0.571429	1.5	1	0.666667	1.45±0.07	0.0121217	0.9±0.14	0.804172	0.62±0.07	0.0389255
A0A0D1IJ21_STAAU	Peroxiredoxin	QU38_04455	Staphylococcus aureus subsp. aureus	21 kDa	1.28571	1.42857	1.11111	1.42857	1.57143	1.1	1.36±0.10	0.0377496	1.50±0.10	0.0611988	1.11±0.01	0.292893
A0A0B6XMZ2_STAAU	Succinate dehydrogenase flavoprotein subunit	sdhA_1	Staphylococcus aureus	66 kDa	0.7	0.8	1.14286	0.8	0.9	1.125	0.75±0.07	0.0377496	0.85±0.07	0.0290154	1.13±0.01	0.292893
A0A0D6DJ15_STAAU	Peroxiredoxin reductase AhpF subunit	SAJPND1_00380	Staphylococcus aureus subsp. aureus	55 kDa	1.125	1.125	1	1.125	1.125	1	1.13	#DIV/0!	1.13	0.275215	1	#DIV/0!
A0A0D1JQF8_STAAU	NADH dehydrogenase	QU38_11320	Staphylococcus aureus subsp. aureus	44 kDa	1.27273	2.36364	1.85714	1.22222	2.22222	1.81818	1.25±0.04	0.29986	2.29±0.10	0.00623459	1.84±0.03	0.0886776
A0A0D1IPY9_STAAU	Organic hydroperoxide resistance protein	SAJPND1_00812	Staphylococcus aureus subsp. aureus	15 kDa	2.625	3.625	1.38095	2.5	3.25	1.3	2.56±0.09	0.00159617	3.44±0.27	0.424859	1.34±0.06	0.0474207
A0A0D6DG92_STAAU	Respiratory nitrate reductase alpha chain	SAJPND1_02385	Staphylococcus aureus subsp. aureus	140 kDa	1.14286	0.857143	0.75	1.14286	0.714286	0.625	1.14	#DIV/0!	0.79±0.10	1	0.69±0.09	0.0377496
EBH_STAA2	Extracellular matrix-binding protein ebh	ebh	Staphylococcus aureus (strain JH1)	1145 kDa	1	0.8	0.8	1	0.9	0.9	1	#DIV/0!	0.85±0.07	0.368872	0.85±0.07	0.095466
A0A0D1HWG4_STAAU	ProteaseI	SAJPND1_01839	Staphylococcus aureus subsp. aureus	19 kDa	2.5	6.16667	2.46667	2.6	6.4	2.46154	2.55±0.07	0.0168646	6.28±0.16	0.00573098	2.46	0.0168177
A0A0B4N811_STAAU	3-hexulose-6-phosphate synthase	CH51_02975	Staphylococcus aureus	22 kDa	2.4	4.6	1.91667	2.4	5.2	2.16667	2.4	#DIV/0!	4.90±0.42	0.511968	2.04±0.18	0.0140962
SBI_STAAS	Immunoglobulin-binding protein sbi	sbi	Staphylococcus aureus (strain MSSA476)	50 kDa	0.222222	0.111111	0.5	0.222222	0.111111	0.5	0.22	#DIV/0!	0.11	6.52107e-05	0.5	#DIV/0!
A0A0D1H8B0_STAAU	Threonine--tRNA ligase	thrS	Staphylococcus aureus subsp. aureus	74 kDa	0.3	0.2	0.666667	0.3	0.2	0.666667	0.3	#DIV/0!	0.2	0.800888	0.67	#DIV/0!
A0A0D1IRE8_STAAU	50S ribosomal protein L6	rplF	Staphylococcus aureus subsp. aureus	20 kDa	1.5	2	1.33333	1.8	2.6	1.44444	1.65±0.21	0.0493458	2.30±0.42	0.244373	1.39±0.08	0.192219
A0A0D1JD45_STAAU	Polyribonucleotide nucleotidyltransferase	pnp	Staphylococcus aureus subsp. aureus	77 kDa	0.9	1.1	1.22222	1	1.2	1.2	0.95±0.07	0.42265	1.15±0.07	0.632813	1.21±0.02	0.105573
A0A077USG2_STAAU	Immunodominant staphylococcal antigen A	isaA	Staphylococcus aureus	24 kDa	1.88889	1	0.529412	2	1	0.5	1.94±0.08	0.029505	1	0.33507	0.51±0.02	0.029505
A0A0D1JIB7_STAAU	Strain SA-120 Contig628, whole genome shotgun sequence	QU38_11460	Staphylococcus aureus subsp. aureus	33 kDa	1.18182	1.36364	1.15385	1.27273	1.63636	1.28571	1.23±0.06	0.0377496	1.50±0.19	0.418216	1.22±0.09	0.198216
A0A0D1K4L7_STAAU	Protein translocase subunit SecA	secA	Staphylococcus aureus subsp. aureus	96 kDa	0.888889	1.11111	1.25	1	1.22222	1.22222	0.94±0.08	0.42265	1.17±0.08	0.162729	1.24±0.02	0.105573
A0A0D1K1S3_STAAU	50S ribosomal protein L2	rplB	Staphylococcus aureus subsp. aureus	30 kDa	1.33333	1.77778	1.33333	1.22222	1.88889	1.54545	1.28±0.08	0.0377496	1.83±0.08	0.162729	1.44±0.15	0.0194193
A0A0D6DLF7_STAAU	Transketolase	SAJPND1_01283	Staphylococcus aureus subsp. aureus	72 kDa	0.9	1.1	1.22222	0.9	1	1.11111	0.9	#DIV/0!	1.05±0.07	0.301434	1.17±0.08	0.095466
A0A0D6DE20_STAAU	Alanine dehydrogenase	SAJPND1_01657	Staphylococcus aureus subsp. aureus	42 kDa	1.7	3.2	1.88235	1.5	2.6	1.73333	1.60±0.14	0.0266715	2.90±0.42	0.704345	1.81±0.11	0.0543891
A0A0D6DGW3_STAAU	Gamma-hemolysin A subunit HlgA	SAJPND1_02409	Staphylococcus aureus subsp. aureus	36 kDa	0.111111	0.111111	1	0.111111	0.111111	1	0.11	#DIV/0!	0.11	0.82911	1	#DIV/0!
A0A090LXW9_STAAU	Isocitrate dehydrogenase [NADP]	icd	Staphylococcus aureus	46 kDa	0.866667	1.33333	1.53846	0.866667	1.46667	1.69231	0.87	#DIV/0!	1.40±0.09	0.934263	1.62±0.11	0.0152681
A0A0D1IX84_STAAU	DNA-binding protein HU	QU38_13785	Staphylococcus aureus subsp. aureus	10 kDa	1.125	1.125	1	1	0.875	0.875	1.06±0.09	0.42265	1.00±0.18	0.320381	0.94±0.09	0.698489
A0A0D1GRH1_STAAU	Superoxide dismutase	QU38_09165	Staphylococcus aureus subsp. aureus	23 kDa	2.36364	3.63636	1.53846	2.81818	4.54545	1.6129	2.59±0.32	0.0198039	4.09±0.64	0.37084	1.58±0.05	0.0981721
A0A0D1H9I0_STAAU	Acetyl-coenzyme A synthetase	SAJPND1_01681	Staphylococcus aureus subsp. aureus	64 kDa	1	1	1	1	1	1	1	#DIV/0!	1	0.355232	1	#DIV/0!
A0A090LTF6_STAAU	Acetate kinase	ackA	Staphylococcus aureus	44 kDa	1	1.1	1.1	0.8	1	1.25	0.90±0.14	0.42265	1.05±0.07	0.194793	1.18±0.11	0.311753
A0A0D1HWC8_STAAU	30S ribosomal protein S2	rpsB	Staphylococcus aureus subsp. aureus	29 kDa	1.125	1.625	1.44444	1.25	1.625	1.3	1.19±0.09	0.095466	1.63	0.00747085	1.37±0.10	0.0198039
A0A0D1HT84_STAAU	50S ribosomal protein L5	rplE	Staphylococcus aureus subsp. aureus	20 kDa	1.2	1.6	1.33333	1.3	1.6	1.23077	1.25±0.07	0.0377496	1.6	0.0218861	1.28±0.07	0.0198039
A0A0D1JMR1_STAAU	Acyl carrier protein	acpP	Staphylococcus aureus subsp. aureus	9 kDa	1.78571	1.5	0.84	2.14286	1.57143	0.733333	1.96±0.25	0.0326246	1.54±0.05	0.772314	0.79±0.08	0.142857
A0A0D1I054_STAAU	L-lactate dehydrogenase	ldh	Staphylococcus aureus subsp. aureus	34 kDa	0.25	0.125	0.5	0.25	0.125	0.5	0.25	#DIV/0!	0.13	0.746489	0.5	#DIV/0!
A0A0B6XR80_STAAU	Glyoxylate reductase / Glyoxylate reductase / Hydroxypyruvate reductase	SASCBU26_02308	Staphylococcus aureus	35 kDa	0.875	2.625	3	0.875	2.625	3	0.88	#DIV/0!	2.63	0.28106	3	#DIV/0!
A0A0D1FG35_STAAU	Cell division protein FtsZ	ftsZ	Staphylococcus aureus subsp. aureus	41 kDa	0.777778	0.888889	1.14286	0.888889	1	1.125	0.83±0.08	0.095466	0.94±0.08	0.217917	1.13±0.01	0.292893
A0A0D6HHG9_STAAU	Phosphomethylpyrimidine kinase	thiD	Staphylococcus aureus	30 kDa	0.8	0.6	0.75	0.7	0.5	0.714286	0.75±0.07	0.0377496	0.55±0.07	0.844599	0.73±0.03	0.105573
A0A0D1G992_STAAU	UPF0342 protein QU38_04025	QU38_04025	Staphylococcus aureus subsp. aureus	13 kDa	1	1.45455	1.45455	1	1.54545	1.54545	1	#DIV/0!	1.50±0.06	0.549272	1.50±0.06	0.0081634
A0A0D6DCN0_STAAU	Ornithine aminotransferase	rocD	Staphylococcus aureus subsp. aureus	44 kDa	1.125	1.25	1.11111	1.125	1.125	1	1.13	#DIV/0!	1.19±0.09	0.569957	1.06±0.08	0.42265
A0A090LVJ3_STAAU	Ornithine carbamoyltransferase	arcB	Staphylococcus aureus	38 kDa	3	0.5	0.166667	3.83333	0.5	0.130435	3.42±0.59	0.0284634	0.5	0.922089	0.15±0.03	0.0198039
A0A0D6HD63_STAAU	DNA repair protein Rad50	CH51_09905	Staphylococcus aureus	114 kDa	0.909091	0.727273	0.8	0.727273	0.818182	1.125	0.82±0.13	0.183503	0.77±0.06	0.464339	0.96±0.23	0.698489
A0A077W130_STAAU	Iron-sulfur cluster assembly ATPase SufC	yurY	Staphylococcus aureus	28 kDa	1.6	2.7	1.6875	1.4	2.4	1.71429	1.50±0.14	0.0377496	2.55±0.21	0.481539	1.70±0.02	0.0282359
A0A0D1JNW2_STAAU	Strain SA-120 Contig624, whole genome shotgun sequence	QU38_06240	Staphylococcus aureus subsp. aureus	31 kDa	0.9	0.7	0.777778	0.8	0.7	0.875	0.85±0.07	0.095466	0.7	1	0.83±0.07	0.095466
A0A090M0Z4_STAAU	2-oxoglutarate dehydrogenase E1 component	odhA	Staphylococcus aureus	105 kDa	2.125	2.25	1.05882	1.25	1	0.8	1.69±0.62	0.256689	1.63±0.88	0.13055	0.93±0.18	0.942169
A0A0D1JTQ6_STAAU	50S ribosomal protein L15	rplO	Staphylococcus aureus subsp. aureus	16 kDa	1.15385	1.69231	1.46667	1.25	1.91667	1.53333	1.20±0.07	0.0377496	1.80±0.16	0.200573	1.50±0.05	0.00441503
A0A090M065_STAAU	Serine--tRNA ligase	serS	Staphylococcus aureus	49 kDa	1.57143	1.85714	1.18182	1.71429	2.14286	1.25	1.64±0.10	0.0121217	2.00±0.20	0.382917	1.22±0.05	0.154846
A0A0D1FA95_STAAU	Negative regulator of genetic competence clpC	QU38_09635	Staphylococcus aureus subsp. aureus	91 kDa	0.6	0.6	1	0.6	0.7	1.16667	0.6	#DIV/0!	0.65±0.07	0.638662	1.08±0.12	0.42265
A0A0D1J1L9_STAAU	Phosphoglycerate kinase	pgk	Staphylococcus aureus subsp. aureus	43 kDa	1.2	1.9	1.58333	1.1	1.9	1.72727	1.15±0.07	0.095466	1.9	2.55428e-05	1.66±0.10	0.00441503
A0A069FMB9_STAAU	DNA-directed RNA polymerase subunit alpha	rpoA	Staphylococcus aureus subsp. aureus CO-98	35 kDa	1.07143	1.42857	1.33333	1	1.42857	1.42857	1.04±0.05	0.42265	1.43	0.828693	1.38±0.07	0.0081634
A0A0D1J259_STAAU	Inosine-5'-monophosphate dehydrogenase	guaB	Staphylococcus aureus subsp. aureus	53 kDa	0.9	1	1.11111	0.8	1	1.25	0.85±0.07	0.095466	1	0.3125	1.18±0.10	0.095466
A0A0D6DN91_STAAU	Thymidine phosphorylase	SAJPND1_02113	Staphylococcus aureus subsp. aureus	48 kDa	0.4	0.2	0.5	0.3	0.2	0.666667	0.35±0.07	0.00586515	0.2	0.763016	0.58±0.12	0.095466
A0A0B6XQS8_STAAU	Valine--tRNA ligase	valS	Staphylococcus aureus	102 kDa	1.2	1.5	1.25	1.1	1.4	1.27273	1.15±0.07	0.095466	1.45±0.07	0.200534	1.26±0.02	0.0513167
A0A0D1I7V8_STAAU	Triosephosphate isomerase	tpiA	Staphylococcus aureus subsp. aureus	27 kDa	2.18182	2.45455	1.125	2.36364	3.63636	1.53846	2.27±0.13	0.00506332	3.05±0.84	0.45286	1.33±0.29	0.325376
A0A0D1IP31_STAAU	Septation ring formation regulator EzrA	ezrA	Staphylococcus aureus subsp. aureus	66 kDa	0.727273	0.727273	1	0.727273	0.727273	1	0.73	#DIV/0!	0.73	0.835026	1	#DIV/0!
A0A0D1JLN2_STAAU	Trigger factor	tig	Staphylococcus aureus subsp. aureus	49 kDa	1.11111	1.33333	1.2	1.11111	1.55556	1.4	1.11	#DIV/0!	1.44±0.16	1	1.30±0.14	0.095466
A0A0B6XP88_STAAU	Glyceraldehyde-3-phosphate dehydrogenase	gapA2	Staphylococcus aureus	37 kDa	0.75	0.5	0.666667	1	0.75	0.75	0.88±0.18	0.42265	0.63±0.18	0.55487	0.71±0.06	0.292893
A0A0D1H0B5_STAAU	50S ribosomal protein L27	rpmA	Staphylococcus aureus subsp. aureus	10 kDa	1.18182	1.54545	1.30769	1.77778	2.33333	1.3125	1.48±0.42	0.129937	1.94±0.56	0.0246648	1.31	0.213666
A0A0D1HMM2_STAAU	30S ribosomal protein S3	rpsC	Staphylococcus aureus subsp. aureus	24 kDa	1.44444	1.66667	1.15385	1.22222	1.77778	1.45455	1.33±0.16	0.095466	1.72±0.08	0.00427955	1.30±0.21	0.0886776
A0A0D1IBH8_STAAU	30S ribosomal protein S5	rpsE	Staphylococcus aureus subsp. aureus	18 kDa	1.4	1.8	1.28571	1.2	1.9	1.58333	1.30±0.14	0.095466	1.85±0.07	0.975282	1.43±0.21	0.0389255
ADH_STAAM	Alcohol dehydrogenase	adh	Staphylococcus aureus (strain Mu50 / ATCC 700699)	36 kDa	0.285714	0.142857	0.5	0.285714	0.142857	0.5	0.29	#DIV/0!	0.14	0.828693	0.5	#DIV/0!
A0A0E0VNX4_STAA5	Ribosome-associated factor Y	ST398NM01_0828	Staphylococcus aureus subsp. aureus 71193	22 kDa	0.875	1.375	1.57143	0.875	1.375	1.57143	0.88	#DIV/0!	1.38	0.0195835	1.57	#DIV/0!
6PGD_STAAC	6-phosphogluconate dehydrogenase, decarboxylating	gnd	Staphylococcus aureus (strain COL)	52 kDa	0.909091	1.27273	1.4	0.818182	1.09091	1.33333	0.86±0.06	0.095466	1.18±0.13	0.835026	1.37±0.05	0.0886776
FDHL_STAAN	Putative formate dehydrogenase SA2102	SA2102	Staphylococcus aureus (strain N315)	111 kDa	1.125	1	0.888889	1.375	1	0.727273	1.25±0.18	0.183503	1	0.355232	0.81±0.11	0.183503
A0A0D1IM32_STAAU	Ribonuclease J	QU38_05695	Staphylococcus aureus subsp. aureus	63 kDa	0.909091	0.818182	0.9	1.09091	0.909091	0.833333	1.00±0.13	1	0.86±0.06	0.429585	0.87±0.05	0.311753
A0A0E1VP50_STAA3	Aldehyde dehydrogenase (NAD) family protein	HMPREF0776_0903	Staphylococcus aureus subsp. aureus USA300_TCH959	54 kDa	0.888889	2.33333	2.625	1.11111	2.77778	2.5	1.00±0.16	1	2.56±0.31	0.00481268	2.56±0.09	0.0245738
A0A0D1J4E7_STAAU	Glutamate dehydrogenase	QU38_11405	Staphylococcus aureus subsp. aureus	46 kDa	1.08333	1.58333	1.46154	1	1.58333	1.58333	1.04±0.06	0.42265	1.58	0.390098	1.52±0.09	0.00586515
A0A0D6DGW5_STAAU	Probable malate:quinone oxidoreductase	mqo	Staphylococcus aureus subsp. aureus	57 kDa	1.22222	1.44444	1.18182	1	1.11111	1.11111	1.11±0.16	0.42265	1.28±0.24	0.926691	1.15±0.05	0.492907
A0A0D1H3K1_STAAU	Phosphoglucosamine mutase	glmM	Staphylococcus aureus subsp. aureus	49 kDa	0.875	0.75	0.857143	0.75	0.75	1	0.81±0.09	0.095466	0.75	0.3125	0.93±0.10	0.42265
A0A0D1JZ91_STAAU	General stress protein	QU38_08215	Staphylococcus aureus subsp. aureus	18 kDa	0.7	0.8	1.14286	0.7	0.8	1.14286	0.7	#DIV/0!	0.8	0.00446858	1.14	#DIV/0!
A0A0D1GLU8_STAAU	Pyruvate dehydrogenase E1 component alpha subunit	QU38_05720	Staphylococcus aureus subsp. aureus	41 kDa	1	1	1	1.14286	1	0.875	1.07±0.10	0.42265	1	#DIV/0!	0.94±0.09	0.42265
A0A0D1H8Y0_STAAU	Glucose-6-phosphate isomerase	pgi	Staphylococcus aureus subsp. aureus	50 kDa	0.8	0.7	0.875	0.9	0.7	0.777778	0.85±0.07	0.095466	0.7	1	0.83±0.07	0.095466
A0A0B6XMB1_STAAU	Branched-chain alpha-keto acid dehydrogenase subunit E2	pdhC	Staphylococcus aureus	46 kDa	1.2	1.3	1.08333	1.1	1.3	1.18182	1.15±0.07	0.095466	1.3	0.102375	1.13±0.07	0.095466
A0A0D1HXC4_STAAU	Glycine--tRNA ligase	glyQS	Staphylococcus aureus subsp. aureus	54 kDa	1.4	2.1	1.5	1.2	1.8	1.5	1.30±0.14	0.095466	1.95±0.21	0.102375	1.5	0.0690507
A0A0E1AIF5_STAAU	2-amino-3-ketobutyrate coenzyme A ligase	kbl	Staphylococcus aureus subsp. aureus Z172	43 kDa	1	1.3	1.3	0.9	1.3	1.44444	0.95±0.07	0.42265	1.3	0.594642	1.37±0.10	0.0198039
A0A077TWE9_STAAU	Lipoprotein	ERS094548_00195	Staphylococcus aureus	16 kDa	0.2	0.1	0.5	0.2	0.1	0.5	0.2	#DIV/0!	0.1	0.00938456	0.5	#DIV/0!
A0A0D1H5M4_STAAU	Transaldolase	QU38_04770	Staphylococcus aureus subsp. aureus	26 kDa	0.555556	0.444444	0.8	0.555556	0.555556	1	0.56	#DIV/0!	0.50±0.08	0.74104	0.90±0.14	0.42265
A0A0D6DCH6_STAAU	Scaffold protein sufB	SAJPND1_00832	Staphylococcus aureus subsp. aureus	53 kDa	1.3	1.8	1.38462	1.2	1.7	1.41667	1.25±0.07	0.0377496	1.75±0.07	0.00392421	1.40±0.02	0.0194193
A0A077VKN4_STAAU	50S ribosomal protein L1	rplA	Staphylococcus aureus	25 kDa	1.18182	1.90909	1.61538	1.36364	1.90909	1.4	1.27±0.13	0.095466	1.91	0.3125	1.51±0.15	0.0198039
A0A0D1GDM1_STAAU	Lysine--tRNA ligase	lysS	Staphylococcus aureus subsp. aureus	57 kDa	0.909091	1	1.1	0.818182	1	1.22222	0.86±0.06	0.095466	1	0.428337	1.16±0.09	0.095466
A0A0D1HBD7_STAAU	Ribonucleoside-diphosphate reductase	QU38_10700	Staphylococcus aureus subsp. aureus	80 kDa	1.1	1.5	1.36364	1.1	1.2	1.09091	1.1	#DIV/0!	1.35±0.21	0.627193	1.23±0.19	0.237507
A0A0D6DFZ4_STAAU	Leukocidin S subunit LukS	SAJPND1_01995	Staphylococcus aureus subsp. aureus	40 kDa	0.1	0.1	1	0.1	0	0	0.1	#DIV/0!	0.05±0.07	0.760611	0.50±0.71	0.42265
A0A0B6XNR9_STAAU	Probable glycine dehydrogenase (decarboxylating) subunit 2	gcvPB	Staphylococcus aureus	55 kDa	1.22222	2.88889	2.36364	1.22222	3.11111	2.54545	1.22	#DIV/0!	3.00±0.16	0.433161	2.45±0.13	0.00388351
A0A0D6DHW6_STAAU	Glycosyltransferase	SAJPND1_00237	Staphylococcus aureus subsp. aureus	66 kDa	0.8	0.6	0.75	0.8	0.7	0.875	0.8	#DIV/0!	0.65±0.07	0.0598654	0.81±0.09	0.095466
A0A0B6XMG3_STAAU	Argininosuccinate synthase	argG	Staphylococcus aureus	44 kDa	0.571429	0.142857	0.25	0.571429	0.142857	0.25	0.57	#DIV/0!	0.14	0.828693	0.25	#DIV/0!
A0A0D1JM45_STAAU	Ferritin	QU38_07090	Staphylococcus aureus subsp. aureus	20 kDa	1.2	1.1	0.916667	1.2	1.1	0.916667	1.2	#DIV/0!	1.1	0.289068	0.92	#DIV/0!
A0A0D1HB94_STAAU	2,3-bisphosphoglycerate-independent phosphoglycerate mutase	gpmI	Staphylococcus aureus subsp. aureus	56 kDa	2.9	4.3	1.48276	2.9	4.6	1.58621	2.9	#DIV/0!	4.45±0.21	0.499695	1.53±0.07	0.0092357
A0A077V7K3_STAAU	ABC transporter substrate-binding protein	psaA	Staphylococcus aureus	35 kDa	0.333333	0.333333	1	0.333333	0.222222	0.666667	0.33	#DIV/0!	0.28±0.08	0.446666	0.83±0.24	0.42265
A0A0E1AHK5_STAAU	Acetylornithine deacetylase/Succinyl-diaminopimelate desuccinylase-related deacylase	SAZ172_1765	Staphylococcus aureus subsp. aureus Z172	53 kDa	1.3	1	0.769231	1.3	1	0.769231	1.3	#DIV/0!	1	0.399162	0.77	#DIV/0!
A0A0E1AIV2_STAAU	GTPase Obg	obg	Staphylococcus aureus subsp. aureus Z172	47 kDa	1.3	1.1	0.846154	1.5	1.3	0.866667	1.40±0.14	0.057191	1.20±0.14	0.234304	0.86±0.01	0.292893
A0A0D1GP04_STAAU	Succinyl-CoA ligase [ADP-forming] subunit alpha	SAJPND1_01177	Staphylococcus aureus subsp. aureus	32 kDa	1.4	3	2.14286	1.5	3.1	2.06667	1.45±0.07	0.0121217	3.05±0.07	0.333677	2.10±0.05	0.00194742
A0A0D6DJ60_STAAU	ATP-dependent zinc metalloprotease FtsH	ftsH	Staphylococcus aureus subsp. aureus	78 kDa	0.8	0.9	1.125	0.9	1	1.11111	0.85±0.07	0.095466	0.95±0.07	0.217917	1.12±0.01	0.292893
A0A077U3V3_STAAU	DNA gyrase subunit A	gyrA	Staphylococcus aureus	99 kDa	0.7	0.6	0.857143	0.8	0.7	0.875	0.75±0.07	0.0377496	0.65±0.07	0.00967895	0.87±0.01	0.292893
A0A0E0VRM5_STAA5	TenA	ST398NM01_2137	Staphylococcus aureus subsp. aureus 71193	27 kDa	0.571429	0.714286	1.25	0.571429	0.571429	1	0.57	#DIV/0!	0.64±0.10	0.0224609	1.13±0.18	0.42265
A0A0C5HUH7_STAAU	Carbamate kinase	arcC	Staphylococcus aureus	34 kDa	4.2	0.3	0.0714286	3.1	0.2	0.0645161	3.65±0.78	0.0404784	0.25±0.07	0.837882	0.07	0.0253838
A0A0D1GWI4_STAAU	50S ribosomal protein L4	rplD	Staphylococcus aureus subsp. aureus	22 kDa	1.15385	1.61538	1.4	1.23077	1.61538	1.3125	1.19±0.05	0.0377496	1.62	0.876978	1.36±0.06	0.0081634
A0A0D1JNT4_STAAU	ATP synthase subunit alpha	atpA	Staphylococcus aureus subsp. aureus	55 kDa	0.9	0.7	0.777778	0.9	0.7	0.777778	0.9	#DIV/0!	0.7	0.828693	0.78	#DIV/0!
A0A090LWG8_STAAU	Chaperone protein ClpB	clpB	Staphylococcus aureus	98 kDa	0.8	1.2	1.5	0.7	1.2	1.71429	0.75±0.07	0.0377496	1.2	0.00954199	1.61±0.15	0.0121217
A0A0D1H2U8_STAAU	1,4-dihydroxy-2-naphthoyl-CoA synthase	menB	Staphylococcus aureus subsp. aureus	30 kDa	1.25	1.375	1.1	1.125	1.5	1.33333	1.19±0.09	0.095466	1.44±0.09	1	1.22±0.16	0.105573
A0A077W0Q5_STAAU	UPF0365 protein ERS140167_00916	ERS140167_00916	Staphylococcus aureus	35 kDa	0.454545	0.454545	1	0.454545	0.363636	0.8	0.45	#DIV/0!	0.41±0.06	0.781477	0.90±0.14	0.42265
A0A077W129_STAAU	30S ribosomal protein S13	rpsM	Staphylococcus aureus	14 kDa	1.2	1.46667	1.22222	1.2	1.46667	1.22222	1.2	#DIV/0!	1.47	0.828829	1.22	#DIV/0!
A0A090M283_STAAU	Catalase	katA	Staphylococcus aureus	58 kDa	0.5	0.333333	0.666667	0.583333	0.416667	0.714286	0.54±0.06	0.0081634	0.38±0.06	0.803176	0.69±0.03	0.105573
A0A090LY44_STAAU	Alanine--tRNA ligase	alaS	Staphylococcus aureus	99 kDa	1.16667	2	1.71429	1.41667	2	1.41176	1.29±0.18	0.144814	2	0.420488	1.56±0.21	0.0297588
A0A0D6DFD7_STAAU	Glutamyl-tRNA(Gln) amidotransferase subunit A	gatA	Staphylococcus aureus subsp. aureus	54 kDa	1	1.11111	1.11111	0.888889	1.22222	1.375	0.94±0.08	0.42265	1.17±0.08	0.20431	1.24±0.19	0.105573
A0A077UAB5_STAAU	D-2-hydroxyacid dehydrogenase	ldhD_2	Staphylococcus aureus	37 kDa	4.1	2	0.487805	4.4	2	0.454545	4.25±0.21	0.0021234	2	0.442287	0.47±0.02	0.00441503
A0A0D1I4D2_STAAU	Oligoendopeptidase F	QU38_11615	Staphylococcus aureus subsp. aureus	70 kDa	0.8	0.9	1.125	0.7	0.8	1.14286	0.75±0.07	0.0377496	0.85±0.07	0.36245	1.13±0.01	0.292893
A0A0C5IA88_STAAU	Formate--tetrahydrofolate ligase	fhs	Staphylococcus aureus	60 kDa	1.28571	2.5	1.94444	1.35714	2.64286	1.94737	1.32±0.05	0.0121217	2.57±0.10	0.527191	1.95	0.00405681
A0A0D1GY51_STAAU	Probable manganese-dependent inorganic pyrophosphatase	ppaC	Staphylococcus aureus subsp. aureus	34 kDa	0.8	0.8	1	0.8	0.9	1.125	0.8	#DIV/0!	0.85±0.07	0.144271	1.06±0.09	0.42265
A0A0D6FS99_STAAU	Putative polyribitolphosphotransferase	tagF_1	Staphylococcus aureus	66 kDa	0.5	0.3	0.6	0.6	0.4	0.666667	0.55±0.07	0.0121217	0.35±0.07	0.204757	0.63±0.05	0.105573
PT1_STAAM	Phosphoenolpyruvate-protein phosphotransferase	ptsI	Staphylococcus aureus (strain Mu50 / ATCC 700699)	63 kDa	0.909091	0.727273	0.8	1.36364	0.909091	0.666667	1.14±0.32	0.609433	0.82±0.13	0.56039	0.73±0.09	0.323284
A0A077USS5_STAAU	2-C-methyl-D-erythritol 4-phosphate cytidylyltransferase	ispD2	Staphylococcus aureus	27 kDa	6.5	6.8	1.04615	1	1.3	1.3	3.75±3.89	0.42265	4.05±3.89	0.497585	1.17±0.18	0.945536
A0A090LWD8_STAAU	Aspartyl/glutamyl-tRNA(Asn/Gln) amidotransferase subunit B	gatB	Staphylococcus aureus	54 kDa	0.888889	1.22222	1.375	1	1.22222	1.22222	0.94±0.08	0.42265	1.22	0.260087	1.30±0.11	0.0377496
A0A0D1GFP6_STAAU	Transcription elongation factor GreA	greA	Staphylococcus aureus subsp. aureus	18 kDa	4	4.55556	1.13889	4.11111	4.44444	1.08108	4.06±0.08	0.000330415	4.50±0.08	0.0566429	1.11±0.04	0.0298575
A0A0D1HZ66_STAAU	Probable DNA-directed RNA polymerase subunit delta	rpoE	Staphylococcus aureus subsp. aureus	21 kDa	1.18182	1.81818	1.53846	1.09091	2.09091	1.91667	1.14±0.06	0.095466	1.95±0.19	0.800967	1.73±0.27	0.029505
A0A0D6FNA4_STAAU	ATPase	CH51_00375	Staphylococcus aureus	122 kDa	1	0.5	0.5	0.9	0.4	0.444444	0.95±0.07	0.42265	0.45±0.07	0.773993	0.47±0.04	0.0194193
A0A090LXL4_STAAU	Glutamate--tRNA ligase	gltX	Staphylococcus aureus	56 kDa	1.27273	1.72727	1.35714	1.36364	1.81818	1.33333	1.32±0.06	0.0198039	1.77±0.06	0.00612226	1.35±0.02	0.0194193
A0A0B6XPZ7_STAAU	Dihydrolipoyllysine-residue succinyltransferase component of 2-oxoglutarate dehydrogenase complex	odhB	Staphylococcus aureus	47 kDa	1.9	2.5	1.31579	1.4	2.2	1.57143	1.65±0.35	0.121541	2.35±0.21	0.626014	1.44±0.18	0.13836
A0A0D1J363_STAAU	Uracil phosphoribosyltransferase	upp	Staphylococcus aureus subsp. aureus	23 kDa	0.6	0.5	0.833333	0.6	0.5	0.833333	0.6	#DIV/0!	0.5	0.158302	0.83	#DIV/0!
A0A0B6XQ10_STAAU	Exported protein	ERS094548_02603	Staphylococcus aureus	35 kDa	0.727273	0.818182	1.125	0.727273	0.818182	1.125	0.73	#DIV/0!	0.82	0.386912	1.13	#DIV/0!
A0A068A8X3_STAAU	Probable glycine dehydrogenase (decarboxylating) subunit 1	gcvPA	Staphylococcus aureus	50 kDa	1.4	3.3	2.35714	1.5	4.1	2.73333	1.45±0.07	0.0121217	3.70±0.57	0.291146	2.55±0.27	0.0306316
A0A0D1HWG7_STAAU	Ribonuclease J	QU38_12735	Staphylococcus aureus subsp. aureus	63 kDa	1	1.22222	1.22222	0.888889	1.22222	1.375	0.94±0.08	0.42265	1.22	0.770382	1.3±0.11	0.0377496
A0A0D1HYC8_STAAU	Nitrite reductase [NAD(P)H] large subunit	SAJPND1_02388	Staphylococcus aureus subsp. aureus	89 kDa	3.33333	0.555556	0.166667	3	0.666667	0.222222	3.17±0.24	0.00586515	0.61±0.08	0.610217	0.19±0.04	0.00469266
A0A077UEE8_STAAU	Proline--tRNA ligase	proS	Staphylococcus aureus	64 kDa	1	1.63636	1.63636	1.18182	1.81818	1.53846	1.09±0.13	0.42265	1.73±0.13	0.877594	1.59±0.07	0.0384761
A0A0B6XQC4_STAAU	Serine hydroxymethyltransferase	glyA	Staphylococcus aureus	45 kDa	0.555556	0.555556	1	0.444444	0.555556	1.25	0.50±0.08	0.0121217	0.56	0.632422	1.13±0.18	0.42265
A0A077VJ87_STAAU	GTP-binding protein TypA/BipA	typA	Staphylococcus aureus	69 kDa	1.1	2	1.81818	1.1	1.9	1.72727	1.1	#DIV/0!	1.95±0.07	0.583446	1.77±0.06	0.00344235
A0A0D1G9L3_STAAU	Adenylosuccinate lyase	QU38_06995	Staphylococcus aureus subsp. aureus	50 kDa	0.777778	0.666667	0.857143	0.888889	0.888889	1	0.83±0.08	0.095466	0.78±0.16	1	0.93±0.10	0.698489
A0A0D1I1S3_STAAU	Uncharacterized protein	SAJPND1_01701	Staphylococcus aureus subsp. aureus	16 kDa	1	1.375	1.375	1.125	1.375	1.22222	1.06±0.09	0.42265	1.38	0.0401976	1.30±0.11	0.0377496
SYI_STAAS	Isoleucine--tRNA ligase	ileS	Staphylococcus aureus (strain MSSA476)	105 kDa	0.909091	1.09091	1.2	0.909091	1.36364	1.5	0.91	#DIV/0!	1.23±0.19	0.916495	1.35±0.21	0.144814
A0A0B4NAE1_STAAU	UvrABC system protein A	uvrA	Staphylococcus aureus	105 kDa	1	1	1	0.9	0.8	0.888889	0.95±0.07	0.42265	0.90±0.14	0.137297	0.94±0.08	0.698489
A0A0D1GS08_STAAU	GTP-sensing transcriptional pleiotropic repressor CodY	codY	Staphylococcus aureus subsp. aureus	29 kDa	0.923077	0.615385	0.666667	0.692308	0.538462	0.777778	0.81±0.16	0.237507	0.58±0.05	0.653679	0.72±0.08	0.198216
A0A0D1HES6_STAAU	Strain SA-120 Contig628, whole genome shotgun sequence	QU38_11180	Staphylococcus aureus subsp. aureus	49 kDa	1.6	3.3	2.0625	1.4	2.2	1.57143	1.50±0.14	0.0377496	2.75±0.78	0.263956	1.82±0.35	0.154846
A0A0D1HHC7_STAAU	Ribosome-binding ATPase YchF	ychF	Staphylococcus aureus subsp. aureus	41 kDa	0.833333	1	1.2	1	1	1	0.92±0.12	0.42265	1	0.355232	1.10±0.14	0.42265
A0A0D1IEZ8_STAAU	30S ribosomal protein S8	rpsH	Staphylococcus aureus subsp. aureus	15 kDa	1.25	1.375	1.1	1	1.25	1.25	1.13±0.18	0.42265	1.31±0.09	0.0429122	1.18±0.11	0.311753
A0A0B6XR03_STAAU	Oxidoreductase ylbE	ylbE	Staphylococcus aureus	24 kDa	1	1.55556	1.55556	1	1.33333	1.33333	1	#DIV/0!	1.44±0.16	0.0206826	1.44±0.16	0.057191
A0A0D1I8U1_STAAU	30S ribosomal protein S4	rpsD	Staphylococcus aureus subsp. aureus	23 kDa	1.18182	1.45455	1.23077	1	1.18182	1.18182	1.09±0.13	0.42265	1.32±0.19	0.852915	1.21±0.03	0.29986
A0A0D6FKA0_STAAU	DNA gyrase subunit B	gyrB	Staphylococcus aureus	73 kDa	0.875	0.75	0.857143	0.875	0.75	0.857143	0.88	#DIV/0!	0.75	0.54147	0.86	#DIV/0!
A0A0E1AHK4_STAAU	Foldase protein PrsA	prsA	Staphylococcus aureus subsp. aureus Z172	36 kDa	0.444444	0.888889	2	0.444444	1	2.25	0.44	#DIV/0!	0.94±0.08	0.804172	2.13±0.18	0.0121217
A0A077VEW1_STAAU	Elongation factor P	efp	Staphylococcus aureus	21 kDa	1	1.83333	1.83333	1	1.5	1.5	1	#DIV/0!	1.67±0.24	0.337502	1.67±0.24	0.057191
A0A0D1H4D9_STAAU	Strain SA-120 Contig627, whole genome shotgun sequence	QU38_08415	Staphylococcus aureus subsp. aureus	15 kDa	0.5	0.6	1.2	0.5	0.6	1.2	0.5	#DIV/0!	0.6	0.699416	1.2	#DIV/0!
A0A0D1HTN7_STAAU	50S ribosomal protein L18	rplR	Staphylococcus aureus subsp. aureus	13 kDa	1.375	2.25	1.63636	1.5	2.375	1.58333	1.44±0.09	0.0198039	2.31±0.09	0.398171	1.61±0.04	0.0100505
A0A0D6GV05_STAAU	Hydroxymethylglutaryl-CoA synthase	mvaS	Staphylococcus aureus	43 kDa	0.5	0.6	1.2	0.8	0.8	1	0.65±0.21	0.144814	0.70±0.14	0.0290154	1.10±0.14	0.80755
A0A090LU09_STAAU	Asparagine--tRNA ligase	asnS	Staphylococcus aureus	49 kDa	0.875	1	1.14286	0.875	1	1.14286	0.88	#DIV/0!	1	0.3125	1.14	#DIV/0!
A0A0D1G1J9_STAAU	Cytochrome c oxidase polypeptide II	SAJPND1_00987	Staphylococcus aureus subsp. aureus	42 kDa	0.538462	0.384615	0.714286	0.615385	0.384615	0.625	0.58±0.05	0.0081634	0.38	0.973978	0.67±0.06	0.0377496
M1XH19_STAAU	ABC transporter homolog	QU38_13365	Staphylococcus aureus subsp. aureus	60 kDa	1.2	2.3	1.91667	1.1	2	1.81818	1.15±0.07	0.095466	2.15±0.21	0.643124	1.87±0.07	0.0240999
A0A068A921_STAAU	Nitrate reductase	narH	Staphylococcus aureus	59 kDa	1.8	0.5	0.277778	1.9	0.6	0.315789	1.85±0.07	0.00344235	0.55±0.07	0.416259	0.30±0.03	0.00294551
A0A069FSU4_STAAU	30S ribosomal protein S7	rpsG	Staphylococcus aureus subsp. aureus CO-98	18 kDa	1.375	1.375	1	1.125	1.25	1.11111	1.25±0.18	0.183503	1.31±0.09	0.136101	1.06±0.08	0.698489
A0A0D1JTT1_STAAU	AspS protein	aspS	Staphylococcus aureus subsp. aureus	67 kDa	1.1	1.9	1.72727	1.1	1.8	1.63636	1.1	#DIV/0!	1.85±0.07	0.00185977	1.68±0.06	0.00441503
A0A0D1JX26_STAAU	Glutamine synthetase	QU38_12900	Staphylococcus aureus subsp. aureus	51 kDa	1.09091	2	1.83333	1.09091	1.72727	1.58333	1.09	#DIV/0!	1.86±0.19	0.00612226	1.71±0.18	0.0297588
A0A090LPV8_STAAU	Uncharacterized protein	SAU060112_10109	Staphylococcus aureus	61 kDa	1.36364	2.27273	1.66667	1.18182	1.81818	1.53846	1.27±0.13	0.095466	2.05±0.32	0.0970453	1.60±0.09	0.0873922
A0A0D1H2E4_STAAU	UPF0356 protein SAJPND1_01017	SAJPND1_01017	Staphylococcus aureus subsp. aureus	9 kDa	3.125	1.875	0.6	3.125	1.875	0.6	3.13	#DIV/0!	1.88	0.0118023	0.6	#DIV/0!
A0A0D1IJS9_STAAU	50S ribosomal protein L21	rplU	Staphylococcus aureus subsp. aureus	11 kDa	1.5	2	1.33333	2	2	1	1.75±0.35	0.095466	2	0.0756464	1.17±0.24	0.42265
A0A0D1JP55_STAAU	ATP-dependent protease ATPase subunit HslU	hslU	Staphylococcus aureus subsp. aureus	52 kDa	0.846154	1.07692	1.27273	1	1	1	0.92±0.11	0.42265	1.04±0.05	0.3125	1.14±0.19	0.311753
A0A0D1K0Z5_STAAU	UDP-N-acetylglucosamine 1-carboxyvinyltransferase	murA	Staphylococcus aureus subsp. aureus	45 kDa	1.44444	1.88889	1.30769	1.33333	1.55556	1.16667	1.39±0.08	0.0198039	1.72±0.24	0.0144546	1.24±0.10	0.198216
A0A0D1HT50_STAAU	Adenylate kinase	adk	Staphylococcus aureus subsp. aureus	24 kDa	1.2	1.6	1.33333	1.3	2	1.53846	1.25±0.07	0.0377496	1.80±0.28	0.684012	1.44±0.15	0.116459
A0A0D1HTE2_STAAU	Putative phosphoesterase QU38_11685	QU38_11685	Staphylococcus aureus subsp. aureus	19 kDa	1	1	1	1	0.857143	0.857143	1	#DIV/0!	0.93±0.10	0.464169	0.93±0.10	0.42265
A0A090LVU9_STAAU	Signal Recognition Particle (SRP) component with 4.5S RNA (Ffs)	ffh	Staphylococcus aureus	51 kDa	1	1.11111	1.11111	1.11111	1.11111	1	1.06±0.08	0.42265	1.11	0.419905	1.06±0.08	0.42265
A0A0D1JXR9_STAAU	Strain SA-120 Contig630, whole genome shotgun sequence	QU38_15890	Staphylococcus aureus subsp. aureus	19 kDa	0.2	0.0666667	0.333333	0.2	0.0666667	0.333333	0.2	#DIV/0!	0.07	0.897938	0.33	#DIV/0!
A0A077V1V2_STAAU	50S ribosomal protein L10	rplJ	Staphylococcus aureus	18 kDa	1.5	1.8125	1.20833	1.33333	1.53333	1.15	1.42±0.12	0.0875789	1.67±0.20	0.538948	1.18±0.04	0.382787
A0A0B6XNY1_STAAU	Penicillin-binding protein 2	ponA	Staphylococcus aureus	80 kDa	1.11111	1.33333	1.2	1.22222	1.55556	1.27273	1.17±0.08	0.095466	1.44±0.16	0.0435049	1.24±0.05	0.154846
A0A0B6XQP4_STAAU	UDP-N-acetylglucosamine 1-carboxyvinyltransferase	murA	Staphylococcus aureus	45 kDa	1	1.8	1.8	0.9	1.4	1.55556	0.95±0.07	0.42265	1.60±0.28	0.785875	1.68±0.17	0.0875789
A0A0D1EZS5_STAAU	Proline dehydrogenase	SAJPND1_01717	Staphylococcus aureus subsp. aureus	38 kDa	0.555556	0.666667	1.2	0.666667	0.777778	1.16667	0.61±0.08	0.0198039	0.72±0.08	0.68957	1.18±0.02	0.292893
A0A0D1GMH3_STAAU	50S ribosomal protein L17	rplQ	Staphylococcus aureus subsp. aureus	14 kDa	1.3	1.5	1.15385	1.4	1.4	1	1.35±0.07	0.0198039	1.45±0.07	0.171736	1.08±0.11	0.292893
A0A0D1HT96_STAAU	Strain SA-120 Contig620, whole genome shotgun sequence	QU38_04410	Staphylococcus aureus subsp. aureus	21 kDa	1.77778	3.11111	1.75	2	4	2	1.89±0.16	0.0152681	3.56±0.63	0.0524349	1.88±0.18	0.0679454
A0A0D1IUZ1_STAAU	Citrate synthase	QU38_08465	Staphylococcus aureus subsp. aureus	43 kDa	0.7	2.2	3.14286	0.7	1.7	2.42857	0.7	#DIV/0!	1.95±0.35	0.0720421	2.79±0.51	0.0377496
A0A0D1JVV7_STAAU	Oxygen-dependent choline dehydrogenase	betA	Staphylococcus aureus subsp. aureus	64 kDa	3.1	3.6	1.16129	2.9	3.6	1.24138	3.00±0.14	0.00249066	3.6	0.0350435	1.20±0.06	0.0266715
A0A0D3Q462_STAAU	Uncharacterised protein	CH51_01290	Staphylococcus aureus	58 kDa	3.33333	2.44444	0.733333	3.66667	2.44444	0.666667	3.50±0.24	0.00441503	2.44	0.444806	0.70±0.05	0.0240356
A0A077U2Q7_STAAU	Cell division protein ftsA	ftsA	Staphylococcus aureus	53 kDa	0.9	0.7	0.777778	0.8	0.7	0.875	0.85±0.07	0.095466	0.7	0.47551	0.83±0.07	0.095466
A0A0D1I5G9_STAAU	50S ribosomal protein L19	rplS	Staphylococcus aureus subsp. aureus	13 kDa	1.14286	1.71429	1.5	1.28571	2.07143	1.61111	1.21±0.10	0.095466	1.89±0.25	0.623177	1.56±0.08	0.0717893
A0A090LXX3_STAAU	DNA polymerase	polA	Staphylococcus aureus	99 kDa	0.909091	0.909091	1	0.727273	0.818182	1.125	0.82±0.13	0.183503	0.86±0.06	0.0290154	1.06±0.09	0.698489
A0A0B6XLD6_STAAU	Methionine--tRNA ligase	metS_1	Staphylococcus aureus	75 kDa	1	1	1	1.1	1	0.909091	1.05±0.07	0.42265	1	0.3125	0.95±0.06	0.42265
A0A077VQ84_STAAU	NADP-dependent malic enzyme	maeB	Staphylococcus aureus	44 kDa	0.727273	0.636364	0.875	0.636364	0.636364	1	0.68±0.06	0.0198039	0.64	0.624465	0.94±0.09	0.42265
A0A0B6XQV6_STAAU	Iron-sulfur cluster assembly/repair protein ApbC	apbC	Staphylococcus aureus	38 kDa	1.11111	2.22222	2	1.33333	2.66667	2	1.22±0.16	0.183503	2.44±0.31	0.291357	2	0.0389255
A0A0D1FBK0_STAAU	Cysteine synthase	QU38_03210	Staphylococcus aureus subsp. aureus	33 kDa	1	1	1	0.9	0.9	1	0.95±0.07	0.42265	0.95±0.07	0.793321	1	1
A0A0D1GR95_STAAU	50S ribosomal protein L3	rplC	Staphylococcus aureus subsp. aureus	24 kDa	1.125	1.125	1	1.5	1.75	1.16667	1.31±0.27	0.237507	1.44±0.44	0.0695545	1.08±0.12	0.764298
A0A068DY65_STAAU	DNA ligase	lig	Staphylococcus aureus	75 kDa	1.22222	1.55556	1.27273	1.33333	1.66667	1.25	1.28±0.08	0.0377496	1.61±0.08	0.329325	1.26±0.02	0.0513167
A0A0D1IPW1_STAAU	DNA polymerase III subunit beta	QU38_15525	Staphylococcus aureus subsp. aureus	42 kDa	0.75	0.666667	0.888889	0.75	0.833333	1.11111	0.75	#DIV/0!	0.75±0.12	0.016489	1.00±0.16	1
A0A0D6DFI0_STAAU	Deoxyribose-phosphate aldolase	deoC	Staphylococcus aureus subsp. aureus	23 kDa	0.9	0.8	0.888889	0.9	0.7	0.777778	0.9	#DIV/0!	0.75±0.07	0.094066	0.83±0.08	0.095466
A0A077U2Q8_STAAU	Quinol oxidase polypeptide I QoxB	qoxB	Staphylococcus aureus	75 kDa	0.666667	0.333333	0.5	0.666667	0.333333	0.5	0.67	#DIV/0!	0.33	0.747054	0.5	#DIV/0!
A0A090N135_STAAU	Transcription elongation protein NusA	nusA	Staphylococcus aureus	44 kDa	0.909091	1.09091	1.2	0.909091	1.36364	1.5	0.91	#DIV/0!	1.23±0.19	0.913205	1.35±0.21	0.144814
A0A0D1FJV3_STAAU	Glucose-6-phosphate 1-dehydrogenase	zwf	Staphylococcus aureus subsp. aureus	57 kDa	0.785714	0.642857	0.818182	0.785714	0.642857	0.818182	0.79	#DIV/0!	0.64	0.848993	0.82	#DIV/0!
A0A0D1H0K7_STAAU	50S ribosomal protein L23	rplW	Staphylococcus aureus subsp. aureus	11 kDa	1.2	1.8	1.5	1.1	1.7	1.54545	1.15±0.07	0.095466	1.75±0.07	0.787882	1.52±0.03	0.0136061
A0A0D1HXA7_STAAU	D-alanine aminotransferase	SAJPND1_01699	Staphylococcus aureus subsp. aureus	32 kDa	0.888889	0.555556	0.625	0.888889	0.666667	0.75	0.89	#DIV/0!	0.61±0.08	0.00283785	0.69±0.09	0.0377496
A0A0D6HVT0_STAAU	ATP-dependent helicase/nuclease subunit A	addA	Staphylococcus aureus	141 kDa	1	0.555556	0.555556	0.888889	0.444444	0.5	0.94±0.08	0.42265	0.50±0.08	0.915707	0.53±0.04	0.0298575
A0A090LW80_STAAU	CTP synthase	pyrG	Staphylococcus aureus	60 kDa	1	1.33333	1.33333	0.916667	1.08333	1.18182	0.96±0.06	0.42265	1.21±0.18	0.570495	1.26±0.11	0.198216
A0A090N225_STAAU	Secretory antigen	ssaA	Staphylococcus aureus	30 kDa	1.90909	1	0.52381	2	1.09091	0.545455	1.95±0.06	0.00225989	1.05±0.06	0.3125	0.53±0.02	0.00496281
A0A0D1JCM4_STAAU	50S ribosomal protein L11	rplK	Staphylococcus aureus subsp. aureus	15 kDa	1.125	1.5	1.33333	1.25	1.375	1.1	1.19±0.09	0.095466	1.44±0.09	0.000562004	1.22±0.16	0.105573
A0A0D6DG52_STAAU	Uncharacterized protein	SAJPND1_02161	Staphylococcus aureus subsp. aureus	21 kDa	0.928571	0.857143	0.923077	0.928571	0.857143	0.923077	0.93	#DIV/0!	0.86	0.549711	0.92	#DIV/0!
A0A0D6DNQ3_STAAU	Transcription accessory protein	SAJPND1_02036	Staphylococcus aureus subsp. aureus	81 kDa	1.33333	2.55556	1.91667	1.22222	2.22222	1.81818	1.28±0.08	0.0377496	2.39±0.24	0.521836	1.87±0.07	0.0240999
A0A0E1VKG9_STAA3	Endonuclease MutS2	mutS2	Staphylococcus aureus subsp. aureus USA300_TCH959	89 kDa	0.777778	0.666667	0.857143	0.777778	0.666667	0.857143	0.78	#DIV/0!	0.67	0.000975319	0.86	#DIV/0!
A0A0D1HRD3_STAAU	Strain SA-120 Contig627, whole genome shotgun sequence	QU38_08760	Staphylococcus aureus subsp. aureus	84 kDa	0.777778	0.555556	0.714286	0.666667	0.666667	1	0.72±0.08	0.0377496	0.61±0.08	0.697299	0.86±0.20	0.292893
A0A0D1HYX5_STAAU	50S ribosomal protein L14	rplN	Staphylococcus aureus subsp. aureus	13 kDa	1.25	2.125	1.7	1.25	2	1.6	1.25	#DIV/0!	2.06±0.09	0.610832	1.65±0.07	0.00586515
A0A077UJ58_STAAU	Pyridoxal 5'-phosphate synthase subunit PdxS	pdxS	Staphylococcus aureus	32 kDa	0.555556	0.555556	1	0.444444	0.555556	1.25	0.50±0.08	0.0121217	0.56	0.0133284	1.13±0.18	0.42265
A0A0C5HSI2_STAAU	Gamma-hemolysin component B	ERS445051_01979	Staphylococcus aureus	39 kDa	0.272727	0.181818	0.666667	0.181818	0.181818	1	0.23±0.06	0.00344235	0.18	0.759191	0.83±0.24	0.42265
A0A0D1JTP6_STAAU	Putative cytosolic protein	QU38_03765	Staphylococcus aureus subsp. aureus	10 kDa	1.125	2.125	1.88889	1	1.875	1.875	1.06±0.09	0.42265	2.00±0.18	0.0198052	1.88±0.01	0.0215079
A0A0D6DFB3_STAAU	Aminopeptidase	SAJPND1_01843	Staphylococcus aureus subsp. aureus	47 kDa	1	1.09091	1.09091	1.09091	1.18182	1.08333	1.05±0.06	0.42265	1.14±0.06	0.854765	1.09±0.01	0.292893
A0A077VQC8_STAAU	Elongation factor 4	lepA	Staphylococcus aureus	68 kDa	0.9	0.9	1	1.2	1.1	0.916667	1.05±0.21	0.770584	1.00±0.14	0.471266	0.96±0.06	0.80755
A0A0D6DPS6_STAAU	Putative membrane spanning protein	SAJPND1_02654	Staphylococcus aureus subsp. aureus	109 kDa	1.1	0.9	0.818182	1	0.8	0.8	1.05±0.07	0.42265	0.85±0.07	0.73488	0.81±0.01	0.105573
A0A0E1VGD1_STAA3	Fumarate hydratase class II	fumC	Staphylococcus aureus subsp. aureus USA300_TCH959	51 kDa	1	1.4	1.4	1	1.2	1.2	1	#DIV/0!	1.30±0.14	0.320959	1.30±0.14	0.095466
A0A077U5J7_STAAU	Ribonuclease Y	rny	Staphylococcus aureus	59 kDa	0.769231	0.923077	1.2	0.615385	0.692308	1.125	0.69±0.11	0.057191	0.81±0.16	0.428337	1.16±0.05	0.492907
A0A077ULT9_STAAU	Ribonuclease R	rnr	Staphylococcus aureus	91 kDa	0.833333	1.08333	1.3	0.833333	1.08333	1.3	0.83	#DIV/0!	1.08	0.407892	1.3	#DIV/0!
A0A0B6XKT1_STAAU	Aldehyde-alcohol dehydrogenase	adhE	Staphylococcus aureus	95 kDa	0.5	0.3	0.6	0.5	0.3	0.6	0.5	#DIV/0!	0.3	0.814506	0.6	#DIV/0!
A0A0C2I3Y5_STAAU	Branched-chain amino acid aminotransferase	ilvE	Staphylococcus aureus	40 kDa	1.33333	1.55556	1.16667	1.55556	1.66667	1.07143	1.44±0.16	0.057191	1.61±0.08	0.396287	1.12±0.07	0.311753
A0A0D1IH10_STAAU	Transcription-repair-coupling factor	mfd	Staphylococcus aureus subsp. aureus	134 kDa	1	1	1	1.11111	0.888889	0.8	1.06±0.08	0.42265	0.94±0.08	0.255934	0.90±0.14	0.292893
A0A0D3QB94_STAAU	Fructose-1,6-bisphosphatase class 3	fbp	Staphylococcus aureus	76 kDa	0.833333	0.666667	0.8	0.666667	0.5	0.75	0.75±0.12	0.095466	0.58±0.12	0.505681	0.78±0.04	0.292893
A0A0D6H8C7_STAAU	N-acetylglucosamine-1-phosphate uridyltransferase eukaryotic	CH51_11745	Staphylococcus aureus	45 kDa	1	1	1	1.08333	1.16667	1.07692	1.04±0.06	0.42265	1.08±0.12	0.745274	1.04±0.05	0.698489
A0A0D6HCE0_STAAU	Uncharacterized protein	ERS445051_01802	Staphylococcus aureus	22 kDa	0.8	1	1.25	0.8	1	1.25	0.8	#DIV/0!	1	0.804172	1.25	#DIV/0!
A0A0B4NDP0_STAAU	Esterase/Lipase	CH51_13790	Staphylococcus aureus	31 kDa	1	1.09091	1.09091	0.818182	0.818182	1	0.91±0.13	0.42265	0.95±0.19	0.471266	1.05±0.06	0.80755
A0A0C5I0A6_STAAU	NH(3)-dependent NAD(+) synthetase	nadE	Staphylococcus aureus	31 kDa	1	1	1	1	1	1	1	#DIV/0!	1	0.314983	1	#DIV/0!
A0A0D6FNQ5_STAAU	Immunoglobulin G-binding protein A	spa	Staphylococcus aureus	53 kDa	0.333333	0.333333	1	0.333333	0.25	0.75	0.33	#DIV/0!	0.29±0.06	0.0339026	0.88±0.18	0.42265
A0A090M100_STAAU	UDP-N-acetylglucosamine--N-acetylmuramyl-(pentapeptide) pyrophosphoryl-undecaprenol N-acetylglucosamine transferase	murG	Staphylococcus aureus	40 kDa	0.888889	0.888889	1	0.888889	0.888889	1	0.89	#DIV/0!	0.89	0.835026	1	#DIV/0!
A0A0D1F6J1_STAAU	Strain SA-120 Contig630, whole genome shotgun sequence	QU38_16080	Staphylococcus aureus subsp. aureus	60 kDa	0.818182	0.909091	1.11111	1.09091	1	0.916667	0.95±0.19	0.770584	0.95±0.06	0.745274	1.01±0.14	1
A0A0D1GUG3_STAAU	Protein RecA	recA	Staphylococcus aureus subsp. aureus	38 kDa	0.9	1.2	1.33333	0.8	1.2	1.5	0.85±0.07	0.095466	1.2	0.879388	1.42±0.12	0.0198039
A0A0D6DMP1_STAAU	Putative exported protein	SAJPND1_01686	Staphylococcus aureus subsp. aureus	49 kDa	1.5	0.9	0.6	0.9	0.8	0.888889	1.20±0.42	0.573599	0.85±0.07	0.0257214	0.74±0.20	0.368831
A0A0D1HHE3_STAAU	Thioredoxin reductase	QU38_10880	Staphylococcus aureus subsp. aureus	34 kDa	0.7	0.8	1.14286	0.8	0.9	1.125	0.75±0.07	0.0377496	0.85±0.07	0.00954199	1.13±0.01	0.292893
A0A0D1HPS7_STAAU	SdhB protein	sdhB	Staphylococcus aureus subsp. aureus	31 kDa	0.615385	0.615385	1	0.692308	0.615385	0.888889	0.65±0.05	0.0121217	0.62	0.056	0.94±0.08	0.42265
A0A0D6DIV2_STAAU	Lipase	SAJPND1_00315	Staphylococcus aureus subsp. aureus	77 kDa	0.9	1.2	1.33333	0.7	0.8	1.14286	0.80±0.14	0.183503	1.00±0.28	0.316729	1.24±0.13	0.465478
SYL_STAAS	Leucine--tRNA ligase	leuS	Staphylococcus aureus (strain MSSA476)	92 kDa	1.63636	2.72727	1.66667	1.27273	2.81818	2.21429	1.45±0.26	0.129612	2.77±0.06	0.172931	1.94±0.39	0.0196211
A0A077VSG0_STAAU	50S ribosomal protein L9	rplI	Staphylococcus aureus	16 kDa	1	1.55556	1.55556	1.22222	1.66667	1.36364	1.11±0.16	0.42265	1.61±0.08	0.00122492	1.46±0.14	0.0565436
A0A090LW70_STAAU	DNA topoisomerase 4 subunit A	parC	Staphylococcus aureus	91 kDa	1.2	1.4	1.16667	1	1.3	1.3	1.10±0.14	0.42265	1.35±0.07	0.0273907	1.23±0.09	0.154846
A0A0D6DJ51_STAAU	50S ribosomal protein L25	rplY	Staphylococcus aureus subsp. aureus	24 kDa	1	1.41667	1.41667	1.08333	1.41667	1.30769	1.04±0.06	0.42265	1.42	0.401788	1.36±0.08	0.0121217
A0A0D1IE74_STAAU	Strain SA-120 Contig628, whole genome shotgun sequence	QU38_11165	Staphylococcus aureus subsp. aureus	7 kDa	1.4	1.2	0.857143	1.7	1.1	0.647059	1.55±0.21	0.0669922	1.15±0.07	0.471266	0.75±0.15	0.127128
A0A0D1FBM5_STAAU	6-phosphogluconolactonase	SAJPND1_01893	Staphylococcus aureus subsp. aureus	39 kDa	1.3	0.9	0.692308	1.6	1.1	0.6875	1.45±0.21	0.095466	1.00±0.14	0.352028	0.69	0.129937
A0A0D6DKR6_STAAU	Bifunctional protein FolD	folD	Staphylococcus aureus subsp. aureus	32 kDa	0.8	1.4	1.75	0.9	1.3	1.44444	0.85±0.07	0.095466	1.35±0.07	0.933881	1.60±0.22	0.0194193
A0A090LSG7_STAAU	L-lactate dehydrogenase	ldhA	Staphylococcus aureus	35 kDa	1.33333	0.583333	0.4375	1.25	0.583333	0.466667	1.29±0.06	0.0198039	0.58	0.705559	0.45±0.02	0.00344235
A0A0D1H5H3_STAAU	Phenol-soluble modulin export ABC transporter ATP-binding protein PmtC	QU38_06870	Staphylococcus aureus subsp. aureus	33 kDa	1.53846	1.84615	1.2	1.69231	1.61538	0.954545	1.62±0.11	0.0152681	1.73±0.16	0.775893	1.08±0.17	0.492907
A0A0D1HGA3_STAAU	Strain SA-120 Contig630, whole genome shotgun sequence	QU38_15380	Staphylococcus aureus subsp. aureus	118 kDa	1	0.8	0.8	1.1	0.7	0.636364	1.05±0.07	0.42265	0.75±0.07	0.0186227	0.72±0.12	0.0513167
A0A0D1JPH9_STAAU	Strain SA-120 Contig629, whole genome shotgun sequence	QU38_13445	Staphylococcus aureus subsp. aureus	43 kDa	0.545455	0.545455	1	0.545455	0.727273	1.33333	0.55	#DIV/0!	0.64±0.13	0.0586491	1.17±0.24	0.42265
A0A0D6DIM1_STAAU	Ribokinase	SAJPND1_00306	Staphylococcus aureus subsp. aureus	42 kDa	0.333333	0.0833333	0.25	0.25	0.0833333	0.333333	0.29±0.06	0.00344235	0.08	0.390415	0.29±0.06	0.0377496
A0A069FME4_STAAU	50S ribosomal protein L16	rplP	Staphylococcus aureus subsp. aureus CO-98	16 kDa	1.375	1.625	1.18182	1.25	1.625	1.3	1.31±0.09	0.0377496	1.63	0.0116707	1.24±0.08	0.0377496
A0A077W351_STAAU	Short-chain dehydrogenase	yghA	Staphylococcus aureus	32 kDa	1	1.88889	1.88889	1	1.55556	1.55556	1	#DIV/0!	1.72±0.24	0.24782	1.72±0.24	0.0493458
A0A090LZV4_STAAU	Betaine-aldehyde dehydrogenase	betB	Staphylococcus aureus	55 kDa	3.1	3.8	1.22581	4.4	6.8	1.54545	3.75±0.92	0.0515832	5.30±2.12	0.47763	1.39±0.23	0.443134
A0A0D1GD88_STAAU	2,3-bisphosphoglycerate-dependent phosphoglycerate mutase	gpmA	Staphylococcus aureus subsp. aureus	27 kDa	0.333333	0.333333	1	0.444444	0.444444	1	0.39±0.08	0.0081634	0.39±0.08	0.68957	1	1
A0A0D1H7B3_STAAU	Strain SA-120 Contig622, whole genome shotgun sequence	QU38_05285	Staphylococcus aureus subsp. aureus	41 kDa	0.909091	1.09091	1.2	0.727273	1	1.375	0.82±0.13	0.183503	1.05±0.06	0.245802	1.29±0.12	0.154846
A0A0D1J193_STAAU	30S ribosomal protein S12	rpsL	Staphylococcus aureus subsp. aureus	15 kDa	1.55556	1.88889	1.21429	1.33333	1.77778	1.33333	1.44±0.16	0.057191	1.83±0.08	0.434312	1.27±0.08	0.0886776
A0A0D1JMD6_STAAU	Ribokinase	QU38_14445	Staphylococcus aureus subsp. aureus	32 kDa	0.909091	0.636364	0.7	1	0.818182	0.818182	0.95±0.06	0.42265	0.73±0.13	0.0638482	0.76±0.08	0.154846
A0A090N1L4_STAAU	Diacetyl reductase ((S)-acetoin forming)	butA	Staphylococcus aureus	27 kDa	0.555556	0.333333	0.6	0.555556	0.444444	0.8	0.56	#DIV/0!	0.39±0.08	0.396287	0.70±0.14	0.095466
A0A0D1I0H4_STAAU	Ribose-phosphate pyrophosphokinase	prs	Staphylococcus aureus subsp. aureus	35 kDa	0.888889	1	1.125	1	1.11111	1.11111	0.94±0.08	0.42265	1.06±0.08	0.267804	1.12±0.01	0.292893
A0A0D1I8Q0_STAAU	Tyrosine--tRNA ligase	tyrS	Staphylococcus aureus subsp. aureus	48 kDa	1.09091	1.63636	1.5	1.18182	1.63636	1.38462	1.14±0.06	0.095466	1.64	0.896654	1.44±0.08	0.0081634
A0A0D1IB15_STAAU	Strain SA-120 Contig624, whole genome shotgun sequence	QU38_06545	Staphylococcus aureus subsp. aureus	38 kDa	0.416667	0.5	1.2	0.416667	0.416667	1	0.42	#DIV/0!	0.46±0.06	0.575292	1.10±0.14	0.42265
A0A0D1IKI9_STAAU	Strain SA-120 Contig619, whole genome shotgun sequence	QU38_04065	Staphylococcus aureus subsp. aureus	16 kDa	1.5	1.4	0.933333	1.5	1.4	0.933333	1.5	#DIV/0!	1.4	0.0892375	0.93	#DIV/0!
A0A0D1J2L0_STAAU	Phosphomethylpyrimidine kinase	SAJPND1_00574	Staphylococcus aureus subsp. aureus	30 kDa	1.4	2.3	1.64286	1.5	2.2	1.46667	1.45±0.07	0.0121217	2.25±0.07	0.383909	1.55±0.12	0.00772212
A0A0E8GI61_STAAU	GTPase Der	engA	Staphylococcus aureus	49 kDa	0.75	0.833333	1.11111	0.666667	0.666667	1	0.71±0.06	0.0198039	0.75±0.12	0.832299	1.06±0.08	0.698489
A0A0C5I321_STAAU	Glutamate-1-semialdehyde 2,1-aminomutase	gsaB	Staphylococcus aureus	47 kDa	1.3	1.7	1.30769	1	1.6	1.6	1.15±0.21	0.42265	1.65±0.07	0.928218	1.45±0.21	0.0871291
A0A0D1FF77_STAAU	Coenzyme A disulfide reductase	cdr	Staphylococcus aureus subsp. aureus	49 kDa	0.545455	0.454545	0.833333	0.545455	0.363636	0.666667	0.55	#DIV/0!	0.41±0.06	0.65865	0.75±0.12	0.095466
A0A0D1G603_STAAU	RNA polymerase sigma factor SigA	sigA	Staphylococcus aureus subsp. aureus	42 kDa	0.888889	1.22222	1.375	1.11111	1.77778	1.6	1.00±0.16	1	1.50±0.39	0.495354	1.49±0.16	0.23663
A0A0D1HJT3_STAAU	Phosphate acetyltransferase	SAJPND1_00583	Staphylococcus aureus subsp. aureus	35 kDa	0.875	1	1.14286	1	1.125	1.125	0.94±0.09	0.42265	1.06±0.09	0.265136	1.13±0.01	0.292893
A0A0D1IPU6_STAAU	Adenylosuccinate synthetase	purA	Staphylococcus aureus subsp. aureus	48 kDa	1.2	1.6	1.33333	1.1	1.4	1.27273	1.15±0.07	0.095466	1.50±0.14	0.00184051	1.30±0.04	0.0886776
A0A0D1IQB7_STAAU	Enoyl-[acyl-carrier-protein] reductase [NADPH]	QU38_11665	Staphylococcus aureus subsp. aureus	28 kDa	0.833333	1.33333	1.6	0.75	1.33333	1.77778	0.79±0.06	0.0377496	1.33	0.944508	1.69±0.13	0.00586515
A0A0D1JR64_STAAU	Accessory regulator a	QU38_10110	Staphylococcus aureus subsp. aureus	15 kDa	0.777778	1.11111	1.42857	0.777778	0.777778	1	0.78	#DIV/0!	0.94±0.24	0.284606	1.21±0.30	0.42265
A0A0D6D9X8_STAAU	Glutaryl-CoA dehydrogenase	SAJPND1_00208	Staphylococcus aureus subsp. aureus	46 kDa	1.33333	0.666667	0.5	1.22222	0.555556	0.454545	1.28±0.08	0.0377496	0.61±0.08	0.320959	0.48±0.03	0.0136061
A0A0D6WJL3_STAAU	PBS lyase HEAT-like repeat protein	cvfC_1	Staphylococcus aureus	9 kDa	0.7	0.9	1.28571	0.8	0.9	1.125	0.75±0.07	0.0377496	0.9	0.364601	1.21±0.11	0.095466
A0A0E1VTG8_STAA3	Oxidoreductase, FAD/FMN-binding protein	HMPREF0776_1945	Staphylococcus aureus subsp. aureus USA300_TCH959	42 kDa	3.2	2.7	0.84375	3.2	2.6	0.8125	3.2	#DIV/0!	2.65±0.07	0.545853	0.83±0.02	0.0081634
A0A090LUN7_STAAU	Urocanate hydratase	hutU	Staphylococcus aureus	61 kDa	0.636364	0.454545	0.714286	0.636364	0.545455	0.857143	0.64	#DIV/0!	0.50±0.06	0.480676	0.79±0.10	0.095466
A0A0B6XRF1_STAAU	Catabolite control protein A	ccpA	Staphylococcus aureus	36 kDa	1	1	1	1	1.18182	1.18182	1	#DIV/0!	1.09±0.13	0.745274	1.09±0.13	0.42265
A0A0D1HGQ2_STAAU	Ribosome-recycling factor	frr	Staphylococcus aureus subsp. aureus	20 kDa	0.9	0.9	1	0.8	0.9	1.125	0.85±0.07	0.095466	0.9	0.387683	1.06±0.09	0.42265
A0A077UL50_STAAU	ATP-dependent Clp protease ATP-binding subunit ClpX	clpX	Staphylococcus aureus	46 kDa	1.77778	2.33333	1.3125	2	2.44444	1.22222	1.89±0.16	0.0152681	2.39±0.08	0.0308711	1.27±0.06	0.0565436
A0A077UXQ0_STAAU	UTP--glucose-1-phosphate uridylyltransferase	gtaB	Staphylococcus aureus	33 kDa	1.2	1.5	1.25	1.1	1.5	1.36364	1.15±0.07	0.095466	1.5	1	1.31±0.08	0.0198039
A0A0B6XMC2_STAAU	Lipoprotein	metQ_2	Staphylococcus aureus	30 kDa	0.888889	0.555556	0.625	0.777778	0.555556	0.714286	0.83±0.08	0.095466	0.56	0.60007	0.67±0.06	0.0377496
A0A0B6XMC7_STAAU	Cysteine desulfurase	csd	Staphylococcus aureus	46 kDa	1.08333	1.58333	1.46154	1.25	1.91667	1.53333	1.17±0.12	0.183503	1.75±0.24	0.135768	1.50±0.05	0.0886776
A0A0D1IBM2_STAAU	DEAD-box ATP-dependent RNA helicase CshA	cshA	Staphylococcus aureus subsp. aureus	57 kDa	0.769231	1.15385	1.5	0.769231	1.07692	1.4	0.77	#DIV/0!	1.12±0.05	0.466317	1.45±0.07	0.0121217
A0A0D6DAW8_STAAU	Long-chain-fatty-acid--CoA ligase	SAJPND1_00209	Staphylococcus aureus subsp. aureus	59 kDa	1	0.714286	0.714286	0.857143	0.571429	0.666667	0.93±0.10	0.42265	0.64±0.10	0.0653217	0.69±0.03	0.105573
A0A0D6DK32_STAAU	Extracellular matrix binding protein	SAJPND1_00798	Staphylococcus aureus subsp. aureus	38 kDa	0.0909091	0	0	0.0909091	0.0909091	1	0.09	#DIV/0!	0.05±0.06	0.313455	0.50±0.71	0.42265
A0A0B6XN33_STAAU	Chromosome partition protein Smc	smc	Staphylococcus aureus	137 kDa	1.1	1.1	1	1	1.1	1.1	1.05±0.07	0.42265	1.1	0.346747	1.05±0.07	0.42265
A0A0D6DP76_STAAU	DTDP-glucose 4,6-dehydratase	SAJPND1_02436	Staphylococcus aureus subsp. aureus	32 kDa	5.66667	8.08333	1.42647	8.66667	15	1.73077	7.17±2.12	0.0543855	11.54±4.89	0.317359	1.58±0.22	0.365614
A0A0D1IHK1_STAAU	50S ribosomal protein L20	rplT	Staphylococcus aureus subsp. aureus	14 kDa	1.33333	2	1.5	1.33333	2	1.5	1.33	#DIV/0!	2	0.182805	1.5	#DIV/0!
A0A077U6M2_STAAU	3-oxoacyl-[acyl-carrier protein] reductase	fabG_1	Staphylococcus aureus	26 kDa	1	1.25	1.25	1	1.375	1.375	1	#DIV/0!	1.31±0.09	0.804172	1.31±0.09	0.0377496
A0A077UPJ4_STAAU	Phosphopentomutase	deoB	Staphylococcus aureus	44 kDa	1.14286	0.571429	0.5	1	0.571429	0.571429	1.07±0.10	0.42265	0.57	0.536058	0.54±0.05	0.0198039
A0A090LQD9_STAAU	Putative peptidyl-prolyl cis-trans isomerase	SAU060112_10378	Staphylococcus aureus	22 kDa	2.22222	2.11111	0.95	2.11111	2	0.947368	2.17±0.08	0.00225989	2.06±0.08	0.190275	0.95	0.292893
A0A090N1A2_STAAU	D-alanine--poly(phosphoribitol) ligase subunit 1	dltA	Staphylococcus aureus	55 kDa	1.11111	1.22222	1.1	1	1.11111	1.11111	1.06±0.08	0.42265	1.17±0.08	0.25715	1.11±0.01	0.292893
A0A0B6XSJ7_STAAU	Alcohol dehydrogenase	curA	Staphylococcus aureus	36 kDa	1.44444	3.33333	2.30769	1.22222	2.66667	2.18182	1.33±0.16	0.095466	3.00±0.47	0.446681	2.24±0.09	0.0416852
A0A0D1GN91_STAAU	Transcription termination/antitermination protein NusG	nusG	Staphylococcus aureus subsp. aureus	21 kDa	0.8	0.9	1.125	0.6	0.4	0.666667	0.70±0.14	0.095466	0.65±0.35	0.0871673	0.90±0.32	0.869811
A0A0D1HKS5_STAAU	Chromosomal replication initiator protein DnaA	dnaA	Staphylococcus aureus subsp. aureus	52 kDa	0.727273	0.636364	0.875	0.545455	0.454545	0.833333	0.64±0.13	0.057191	0.55±0.13	0.850993	0.85±0.03	0.552786
A0A077U1H0_STAAU	FemB%2C factor involved in methicillin resistance / Glycine interpeptide bridge formation	femB	Staphylococcus aureus	50 kDa	0.818182	1.36364	1.66667	0.636364	1.27273	2	0.73±0.13	0.095466	1.32±0.06	0.0884458	1.83±0.24	0.0283344
A0A0B6XMT4_STAAU	Phenylalanine--tRNA ligase beta subunit	pheT_1	Staphylococcus aureus	89 kDa	0.9	1.2	1.33333	1.1	1.7	1.54545	1.00±0.14	1	1.45±0.35	1	1.44±0.15	0.23663
A0A0B6XPL1_STAAU	Aldo/keto reductase family protein	yvgN	Staphylococcus aureus	31 kDa	1.18182	0.545455	0.461538	1.27273	0.454545	0.357143	1.23±0.06	0.0377496	0.50±0.06	0.396287	0.41±0.07	0.00772212
A0A0D1I869_STAAU	ATP-dependent 6-phosphofructokinase	pfkA	Staphylococcus aureus subsp. aureus	35 kDa	0.846154	0.846154	1	0.923077	0.923077	1	0.88±0.05	0.095466	0.88±0.05	0.388874	1	1
A0A0D1IW07_STAAU	Histidine--tRNA ligase	hisS	Staphylococcus aureus subsp. aureus	48 kDa	1.28571	2.28571	1.77778	1.28571	2.07143	1.61111	1.29	#DIV/0!	2.18±0.15	0.547572	1.69±0.12	0.0140962
A0A0D6DBJ8_STAAU	Cysteine--tRNA ligase	cysS	Staphylococcus aureus subsp. aureus	55 kDa	1	1	1	0.888889	1.11111	1.25	0.94±0.08	0.42265	1.06±0.08	0.396287	1.13±0.18	0.292893
A0A0D6G687_STAAU	3-oxoadipate enol-lactonase	dehH1	Staphylococcus aureus	31 kDa	0.7	0.4	0.571429	0.4	0.3	0.75	0.55±0.21	0.095466	0.35±0.07	0.000608185	0.66±0.13	0.333333
A0A0E1VI43_STAA3	Carbamoyl-phosphate synthase (glutamine-hydrolyzing)	carB	Staphylococcus aureus subsp. aureus USA300_TCH959	117 kDa	0.8	0.5	0.625	0.8	0.4	0.5	0.8	#DIV/0!	0.45±0.07	0.00122492	0.56±0.09	0.0198039
A0A0E1VLF4_STAA3	TIGR01777 family protein	HMPREF0776_1780	Staphylococcus aureus subsp. aureus USA300_TCH959	35 kDa	0.636364	0.545455	0.857143	0.636364	0.454545	0.714286	0.64	#DIV/0!	0.50±0.06	0.072343	0.79±0.10	0.095466
A0A0B6XPB4_STAAU	Proline dipeptidase	ERS094548_00400	Staphylococcus aureus	40 kDa	0.916667	0.75	0.818182	1.16667	0.75	0.642857	1.04±0.18	0.770584	0.75	0.0562939	0.73±0.12	0.144814
A0A0B6XRK6_STAAU	Nicotinate phosphoribosyltransferase	ERS094548_02369	Staphylococcus aureus	56 kDa	0.6	0.4	0.666667	0.8	0.5	0.625	0.70±0.14	0.095466	0.45±0.07	0.811275	0.65±0.03	0.154846
A0A0D1HWE0_STAAU	Delta-aminolevulinic acid dehydratase	SAJPND1_01615	Staphylococcus aureus subsp. aureus	37 kDa	1.18182	1.27273	1.07692	1.09091	1.18182	1.08333	1.14±0.06	0.095466	1.23±0.06	0.905258	1.08	0.292893
A0A0D1J091_STAAU	Strain SA-120 Contig627, whole genome shotgun sequence	QU38_09075	Staphylococcus aureus subsp. aureus	35 kDa	0.777778	1	1.28571	0.888889	1	1.125	0.83±0.08	0.095466	1	0.355232	1.21±0.11	0.095466
A0A0D1J368_STAAU	ATP synthase subunit b	atpF	Staphylococcus aureus subsp. aureus	20 kDa	0.888889	0.777778	0.875	0.888889	0.888889	1	0.89	#DIV/0!	0.83±0.08	0.632812	0.94±0.09	0.42265
A0A0E8IKP1_STAAU	GMP synthase [glutamine-hydrolyzing]	guaA	Staphylococcus aureus	58 kDa	0.846154	0.769231	0.909091	0.692308	0.692308	1	0.77±0.11	0.095466	0.73±0.05	0.000975319	0.95±0.06	0.698489
A0A090LQZ8_STAAU	Ribonucleoside-diphosphate reductase subunit beta	nrdF	Staphylococcus aureus	37 kDa	1	1.25	1.25	1	1.25	1.25	1	#DIV/0!	1.25	0.156696	1.25	#DIV/0!
A0A0B6XSL5_STAAU	50S ribosomal protein L13	rplM	Staphylococcus aureus	16 kDa	1.33333	1.77778	1.33333	1	1.22222	1.22222	1.17±0.24	0.42265	1.50±0.39	0.101795	1.28±0.08	0.411652
A0A0D1J834_STAAU	Hydroxymethylpyrimidine transport ATP-binding protein	SAJPND1_01003	Staphylococcus aureus subsp. aureus	53 kDa	0.875	0.8125	0.928571	0.625	0.6875	1.1	0.75±0.18	0.183503	0.75±0.09	0.114565	1.01±0.12	1
A0A090LWI3_STAAU	Argininosuccinate lyase	argH	Staphylococcus aureus	52 kDa	0.6	0.2	0.333333	0.6	0.1	0.166667	0.6	#DIV/0!	0.15±0.07	0.137297	0.25±0.12	0.0121217
A0A0B6XMX7_STAAU	DNA mismatch repair protein MutL	mutL	Staphylococcus aureus	77 kDa	1.1	0.8	0.727273	1.2	0.8	0.666667	1.15±0.07	0.095466	0.8	0.325956	0.70±0.04	0.0198039
A0A0D1FGD6_STAAU	Strain SA-120 Contig629, whole genome shotgun sequence	QU38_12795	Staphylococcus aureus subsp. aureus	8 kDa	8.125	19.625	2.41538	10.375	23	2.21687	9.25±1.59	0.0180919	21.31±2.39	0.294868	2.32±0.14	0.0271243
A0A0D6DL16_STAAU	Virulence factor expression protein CvfB	SAJPND1_01333	Staphylococcus aureus subsp. aureus	34 kDa	0.9	1.2	1.33333	0.9	1.2	1.33333	0.9	#DIV/0!	1.2	0.828693	1.33	#DIV/0!
A0A0D6DNJ5_STAAU	D-alanine--D-alanine ligase	ddl	Staphylococcus aureus subsp. aureus	45 kDa	0.875	0.875	1	0.875	0.875	1	0.88	#DIV/0!	0.88	0.745274	1	#DIV/0!
A0A0D6HPE0_STAAU	Phosphoglucomutase	pgcA	Staphylococcus aureus	62 kDa	0.8	0.9	1.125	0.7	0.8	1.14286	0.75±0.07	0.0377496	0.85±0.07	0.879388	1.13±0.01	0.292893
A0A0C5HQR7_STAAU	Radical activating enzyme protein	ERS445051_00968	Staphylococcus aureus	20 kDa	0.9	1.2	1.33333	1	1.2	1.2	0.95±0.07	0.42265	1.2	0.232157	1.27±0.09	0.0377496
A0A0D1GJS3_STAAU	30S ribosomal protein S19	rpsS	Staphylococcus aureus subsp. aureus	11 kDa	1.09091	1.63636	1.5	1.27273	2.36364	1.85714	1.18±0.13	0.183503	2.00±0.51	0.539687	1.68±0.25	0.160746
A0A0D1HIC5_STAAU	L-threonine 3-dehydrogenase	QU38_09780	Staphylococcus aureus subsp. aureus	36 kDa	0.5	0.8	1.6	0.6	0.9	1.5	0.55±0.07	0.0121217	0.85±0.07	0.640476	1.55±0.07	0.0513167
A0A0D1HK54_STAAU	Strain SA-120 Contig627, whole genome shotgun sequence	QU38_08745	Staphylococcus aureus subsp. aureus	84 kDa	1.25	1.25	1	1.25	1.08333	0.866667	1.25	#DIV/0!	1.17±0.12	0.652994	0.93±0.09	0.42265
A0A0D1HL09_STAAU	Redox-sensing transcriptional repressor Rex	rex	Staphylococcus aureus subsp. aureus	24 kDa	0.666667	0.777778	1.16667	0.666667	0.777778	1.16667	0.67	#DIV/0!	0.78	0.47837	1.17	#DIV/0!
A0A0D1HMF1_STAAU	Exodeoxyribonuclease 7 small subunit	xseB	Staphylococcus aureus subsp. aureus	9 kDa	2.3	2.2	0.956522	1.9	1.8	0.947368	2.10±0.28	0.031504	2.00±0.28	0.0487348	0.95±0.01	0.757464
A0A0D6G3W7_STAAU	Serine-aspartate repeat-containing protein E	sdrE	Staphylococcus aureus	125 kDa	5.33333	3.44444	0.645833	5	3.5	0.7	5.17±0.24	0.000800192	3.47±0.04	0.443016	0.67±0.04	0.0189771
A0A077USJ8_STAAU	Putative lipoprotein	ERS140159_00666	Staphylococcus aureus	27 kDa	1.2	0.6	0.5	1	0.6	0.6	1.10±0.14	0.42265	0.6	0.726948	0.55±0.07	0.0377496
A0A077VBV0_STAAU	Methionine aminopeptidase	map_3	Staphylococcus aureus	27 kDa	0.777778	1.22222	1.57143	1	1.44444	1.44444	0.89±0.16	0.42265	1.33±0.16	0.169348	1.51±0.09	0.105573
A0A090LYE2_STAAU	Aminomethyltransferase	gcvT	Staphylococcus aureus	41 kDa	1.22222	2.88889	2.36364	1	2.55556	2.55556	1.11±0.16	0.42265	2.72±0.24	0.0519418	2.46±0.14	0.0151084
A0A0C5HQ19_STAAU	Acetyl-coenzyme A carboxylase carboxyl transferase subunit alpha	accA	Staphylococcus aureus	35 kDa	1.09091	1.45455	1.33333	1.09091	1.36364	1.25	1.09	#DIV/0!	1.41±0.06	0.74104	1.29±0.06	0.0198039
A0A0C5HTL6_STAAU	Dihydroxyacetone kinase	dhaL	Staphylococcus aureus	21 kDa	0.625	0.25	0.4	0.625	0.375	0.6	0.63	#DIV/0!	0.31±0.09	0.738872	0.50±0.14	0.0377496
A0A0D1GNJ9_STAAU	Putative pit accessory protein	QU38_10340	Staphylococcus aureus subsp. aureus	24 kDa	1.16667	1.66667	1.42857	1.08333	1.41667	1.30769	1.13±0.06	0.095466	1.54±0.18	0.800888	1.37±0.09	0.0871291
A0A0D1H7N5_STAAU	Strain SA-120 Contig619, whole genome shotgun sequence	QU38_04060	Staphylococcus aureus subsp. aureus	13 kDa	0.666667	0.888889	1.33333	0.777778	0.888889	1.14286	0.72±0.08	0.0377496	0.89	0.0820863	1.24±0.13	0.095466
A0A0D1HJP2_STAAU	Ribosomal large subunit pseudouridine synthase D	SAJPND1_01814	Staphylococcus aureus subsp. aureus	31 kDa	0.777778	0.666667	0.857143	0.777778	0.666667	0.857143	0.78	#DIV/0!	0.67	0.00804989	0.86	#DIV/0!
A0A0D1IP51_STAAU	Strain SA-120 Contig628, whole genome shotgun sequence	QU38_10555	Staphylococcus aureus subsp. aureus	32 kDa	0.8	0.5	0.625	1	0.7	0.7	0.90±0.14	0.42265	0.60±0.14	0.0586491	0.66±0.05	0.16795
A0A0D1IXJ7_STAAU	Gamma-hemolysin B subunit HlgB	SAJPND1_02412	Staphylococcus aureus subsp. aureus	37 kDa	0.0769231	0	0	0.0769231	0	0	0.08	#DIV/0!	0	0.749361	0	#DIV/0!
A0A0D1J2E1_STAAU	Translation initiation factor IF-3	infC	Staphylococcus aureus subsp. aureus	20 kDa	1.42857	2.78571	1.95	1.42857	2.5	1.75	1.43	#DIV/0!	2.64±0.20	0.572943	1.85±0.14	0.0135599
A0A0D1JZP5_STAAU	DNA repair protein RecN	QU38_09335	Staphylococcus aureus subsp. aureus	64 kDa	0.7	0.7	1	0.7	0.7	1	0.7	#DIV/0!	0.7	0.0820863	1	#DIV/0!
OMP7_STAAC	77 kDa membrane protein	SACOL2002	Staphylococcus aureus (strain COL)	77 kDa	0.12	0.04	0.333333	0.12	0.04	0.333333	0.12	#DIV/0!	0.04	0.00127296	0.33	#DIV/0!
A0A077TVZ2_STAAU	General stress protein%2C Gls24 family	ERS140095_01387	Staphylococcus aureus	13 kDa	0.857143	1	1.16667	0.857143	1	1.16667	0.86	#DIV/0!	1	0.399162	1.17	#DIV/0!
A0A077UVD9_STAAU	Uridylate kinase	pyrH	Staphylococcus aureus	26 kDa	0.818182	0.909091	1.11111	0.727273	0.727273	1	0.77±0.06	0.0377496	0.82±0.13	0.0871673	1.06±0.08	0.698489
A0A090LYD3_STAAU	Uncharacterized protein	SAU060112_30241	Staphylococcus aureus	77 kDa	0.5	0.6	1.2	0.5	0.5	1	0.5	#DIV/0!	0.55±0.07	0.0224609	1.10±0.14	0.42265
A0A090LYW3_STAAU	Molybdopterin molybdenumtransferase	moeA	Staphylococcus aureus	45 kDa	0.8	0.7	0.875	0.8	0.8	1	0.8	#DIV/0!	0.75±0.07	0.793321	0.94±0.09	0.42265
A0A090LZZ7_STAAU	Uncharacterized peptidase YqhT	yqhT	Staphylococcus aureus	39 kDa	0.692308	0.923077	1.33333	0.769231	0.846154	1.1	0.73±0.05	0.0198039	0.88±0.05	0.103422	1.22±0.16	0.105573
A0A090M224_STAAU	Transcription termination factor	rho	Staphylococcus aureus	50 kDa	0.7	0.8	1.14286	0.9	0.8	0.888889	0.80±0.14	0.183503	0.8	0.719901	1.02±0.18	1
A0A0C5I0G0_STAAU	Aspartate aminotransferase	aspC	Staphylococcus aureus	48 kDa	1.22222	1.22222	1	1.11111	1.22222	1.1	1.17±0.08	0.095466	1.22	0.198496	1.05±0.07	0.42265
A0A0D1H3G2_STAAU	50S ribosomal protein L31 type B	rpmE2	Staphylococcus aureus subsp. aureus	10 kDa	1.6	2.3	1.4375	1.4	2.3	1.64286	1.50±0.14	0.0377496	2.3	0.116117	1.54±0.15	0.0152681
A0A0D1HT39_STAAU	NADH dehydrogenase	QU38_11305	Staphylococcus aureus subsp. aureus	39 kDa	1.22222	1.44444	1.18182	1.44444	1.55556	1.07692	1.33±0.16	0.095466	1.50±0.08	0.00283785	1.13±0.07	0.311753
A0A0E8HN36_STAAU	DNA topoisomerase 4 subunit B	parE	Staphylococcus aureus	74 kDa	1	1.2	1.2	1	1.3	1.3	1	#DIV/0!	1.25±0.07	0.0290154	1.25±0.07	0.0377496
A0A068A8I1_STAAU	Serine/threonine protein kinase	prkC	Staphylococcus aureus	74 kDa	1	1.36364	1.36364	1	1.36364	1.36364	1	#DIV/0!	1.36	0.000345549	1.36	#DIV/0!
A0A090LRJ4_STAAU	Ferrochelatase	hemH	Staphylococcus aureus	35 kDa	2.22222	1.77778	0.8	1.88889	1.66667	0.882353	2.06±0.24	0.0240356	1.72±0.08	0.0138894	0.84±0.06	0.198216
A0A090LVT9_STAAU	DNA topoisomerase 1	topA	Staphylococcus aureus	79 kDa	1	1.75	1.75	1.08333	1.41667	1.30769	1.04±0.06	0.42265	1.58±0.24	0.917842	1.53±0.31	0.0875789
A0A0A0Q4N9_STAAU	HtrA-like serine protease	htrA1	Staphylococcus aureus	46 kDa	0.454545	0.363636	0.8	0.363636	0.272727	0.75	0.41±0.06	0.00586515	0.32±0.06	0.787882	0.78±0.04	0.292893
A0A0B6XPW5_STAAU	UDP-N-acetylmuramoylalanyl-D-glutamate--2%2C 6-diaminopimelate ligase	ERS094548_02204	Staphylococcus aureus	49 kDa	1.1	1.5	1.36364	1	1.6	1.6	1.05±0.07	0.42265	1.55±0.07	0.396287	1.48±0.17	0.0194193
A0A0C5I3H9_STAAU	Alanine racemase	alr1	Staphylococcus aureus	43 kDa	1.22222	1.11111	0.909091	1.33333	1	0.75	1.28±0.08	0.0377496	1.06±0.08	0.217917	0.83±0.11	0.105573
A0A0D1HNA4_STAAU	Strain SA-120 Contig620, whole genome shotgun sequence	QU38_04475	Staphylococcus aureus subsp. aureus	36 kDa	1.2	1.3	1.08333	1	1.2	1.2	1.10±0.14	0.42265	1.25±0.07	0.148778	1.14±0.08	0.311753
A0A0D1IZY7_STAAU	Superoxide dismutase	QU38_15115	Staphylococcus aureus subsp. aureus	23 kDa	1.7	2.1	1.23529	1.5	2.2	1.46667	1.60±0.14	0.0266715	2.15±0.07	0.537883	1.35±0.16	0.0389255
A0A0E1VQ76_STAA3	Biotin synthase	bioB	Staphylococcus aureus subsp. aureus USA300_TCH959	38 kDa	1.1	0.8	0.727273	1.2	0.6	0.5	1.15±0.07	0.095466	0.70±0.14	0.640476	0.61±0.16	0.0565436
A0A068A8Z0_STAAU	Protein GrpE	grpE	Staphylococcus aureus	24 kDa	0.777778	2.22222	2.85714	0.777778	1.77778	2.28571	0.78	#DIV/0!	2.00±0.31	0.646694	2.57±0.40	0.031504
A0A077UG02_STAAU	Acid phosphatase	hel	Staphylococcus aureus	33 kDa	0.583333	0.416667	0.714286	0.583333	0.5	0.857143	0.58	#DIV/0!	0.46±0.06	0.580235	0.79±0.10	0.095466
A0A090N129_STAAU	DNA mismatch repair protein MutS	mutS	Staphylococcus aureus	100 kDa	1.25	1.25	1	1.16667	1.08333	0.928571	1.21±0.06	0.0377496	1.17±0.12	0.560689	0.96±0.05	0.698489
A0A090N1M7_STAAU	Type-1 restriction enzyme R protein	hsdR	Staphylococcus aureus	109 kDa	0.8	0.5	0.625	0.8	0.5	0.625	0.8	#DIV/0!	0.5	0.721066	0.63	#DIV/0!
A0A0B6XM19_STAAU	Signal peptidase I	spsB	Staphylococcus aureus	22 kDa	0.833333	1	1.2	0.833333	1.08333	1.3	0.83	#DIV/0!	1.04±0.06	0.352028	1.25±0.07	0.0377496
A0A0C5HVE0_STAAU	Pyruvate decarboxylase%3B Alpha-keto-acid decarboxylase	ipdC	Staphylococcus aureus	61 kDa	0.222222	0.111111	0.5	0.222222	0.111111	0.5	0.22	#DIV/0!	0.11	0.367363	0.5	#DIV/0!
A0A0D1GSA9_STAAU	Strain SA-120 Contig630, whole genome shotgun sequence	QU38_15435	Staphylococcus aureus subsp. aureus	27 kDa	0.846154	0.769231	0.909091	0.923077	0.692308	0.75	0.88±0.05	0.095466	0.73±0.05	0.320959	0.83±0.11	0.105573
A0A0D1JG41_STAAU	CMP-binding factor	QU38_04045	Staphylococcus aureus subsp. aureus	36 kDa	0.909091	1.18182	1.3	1.09091	1.18182	1.08333	1.00±0.13	1	1.18	0.00388254	1.19±0.15	0.183503
A0A090N192_STAAU	3-oxoacyl-[acyl-carrier-protein] synthase 2	fabF	Staphylococcus aureus	44 kDa	1	1.55556	1.55556	1.22222	1.44444	1.18182	1.11±0.16	0.42265	1.50±0.08	0.0745174	1.37±0.26	0.0886776
A0A090N1F5_STAAU	Protein IolS	iolS	Staphylococcus aureus	35 kDa	1.36364	2	1.46667	1.27273	1.45455	1.14286	1.32±0.06	0.0198039	1.73±0.39	0.196935	1.30±0.23	0.277103
A0A0D1GNT7_STAAU	Strain SA-120 Contig628, whole genome shotgun sequence	QU38_10755	Staphylococcus aureus subsp. aureus	12 kDa	3.75	5.66667	1.51111	3.1	6	1.93548	3.43±0.46	0.0622512	5.83±0.24	0.223856	1.72±0.30	0.0841891
A0A0D1GZ06_STAAU	Putative septation protein SpoVG	spoVG	Staphylococcus aureus subsp. aureus	11 kDa	0.846154	1.38462	1.63636	0.769231	1.23077	1.6	0.81±0.05	0.0377496	1.31±0.11	0.799182	1.62±0.03	0.0283344
A0A0D1IQ37_STAAU	HPr kinase/phosphorylase	hprK	Staphylococcus aureus subsp. aureus	34 kDa	0.75	0.75	1	0.875	0.875	1	0.81±0.09	0.095466	0.81±0.09	0.34926	1	1
A0A0D1KAK6_STAAU	Rhodanese-related sulfurtransferase	SAJPND1_01707	Staphylococcus aureus subsp. aureus	11 kDa	3.3	4.2	1.27273	3	4.6	1.53333	3.15±0.21	0.00483224	4.40±0.28	0.440062	1.40±0.18	0.0377496
A0A0D6DGE5_STAAU	Acriflavin resistance plasma membrane protein	SAJPND1_02233	Staphylococcus aureus subsp. aureus	115 kDa	0.7	0.5	0.714286	0.6	0.5	0.833333	0.65±0.07	0.0198039	0.5	0.158302	0.77±0.08	0.095466
A0A0E0VQZ9_STAA5	Aldehyde dehydrogenase	ST398NM01_2164	Staphylococcus aureus subsp. aureus 71193	53 kDa	1.2	0.9	0.75	1.3	0.9	0.692308	1.25±0.07	0.0377496	0.9	0.439887	0.72±0.04	0.0198039
A0A077TZG5_STAAU	Probable endonuclease 4	nfo	Staphylococcus aureus	33 kDa	1.3	1.6	1.23077	1.4	1.9	1.35714	1.35±0.07	0.0198039	1.75±0.21	0.015923	1.29±0.09	0.127128
A0A090LRD1_STAAU	Molecular chaperone Hsp31 and glyoxalase 3	hchA	Staphylococcus aureus	32 kDa	1.33333	1.53333	1.15	1.33333	1.53333	1.15	1.33	#DIV/0!	1.53	1	1.15	#DIV/0!
A0A090LUF4_STAAU	Ribose-5-phosphate isomerase A	rpiA	Staphylococcus aureus	26 kDa	0.846154	0.538462	0.636364	0.769231	0.538462	0.7	0.81±0.05	0.0377496	0.54	0.0257214	0.67±0.04	0.0198039
A0A090N157_STAAU	Alpha-hemolysin	hly	Staphylococcus aureus	36 kDa	0.333333	0.111111	0.333333	0.222222	0.111111	0.5	0.28±0.08	0.00586515	0.11	0.419905	0.42±0.12	0.095466
A0A0B6XQ47_STAAU	Glycerol-3-phosphate dehydrogenase [NAD(P)+]	gpsA	Staphylococcus aureus	36 kDa	0.909091	0.909091	1	0.818182	0.909091	1.11111	0.86±0.06	0.095466	0.91	0.0290154	1.06±0.08	0.42265
A0A0B6XSB9_STAAU	ABC transporter ATP-binding protein	yheS_2	Staphylococcus aureus	74 kDa	1	1	1	0.8	0.9	1.125	0.90±0.14	0.42265	0.95±0.07	0.3125	1.06±0.09	0.698489
A0A0D1EZR2_STAAU	Strain SA-120 Contig627, whole genome shotgun sequence	QU38_08190	Staphylococcus aureus subsp. aureus	12 kDa	1.5	1.25	0.833333	1.375	1.125	0.818182	1.44±0.09	0.0198039	1.19±0.09	0.0350701	0.83±0.01	0.105573
A0A0D1F282_STAAU	Lipoteichoic acid synthase	QU38_10635	Staphylococcus aureus subsp. aureus	74 kDa	0.9	1.1	1.22222	1	1.1	1.1	0.95±0.07	0.42265	1.1	0.0257214	1.16±0.09	0.095466
A0A0D1F689_STAAU	UDP-N-acetylmuramoylpentapeptide-lysine N(6)-glycyltransferase	SAJPND1_02234	Staphylococcus aureus subsp. aureus	49 kDa	1.18182	1.09091	0.923077	1.09091	1.09091	1	1.14±0.06	0.095466	1.09	0.560689	0.96±0.05	0.42265
A0A0D1H025_STAAU	Strain SA-120 Contig620, whole genome shotgun sequence	QU38_04485	Staphylococcus aureus subsp. aureus	15 kDa	0.818182	0.636364	0.777778	0.909091	0.727273	0.8	0.86±0.06	0.095466	0.68±0.06	0.94259	0.79±0.02	0.105573
A0A0D1I5C0_STAAU	Methionyl-tRNA formyltransferase	fmt	Staphylococcus aureus subsp. aureus	34 kDa	1.09091	1.36364	1.25	1	1.36364	1.36364	1.05±0.06	0.42265	1.36	0.719901	1.31±0.08	0.0198039
A0A0D1JKL8_STAAU	Carbamate kinase	QU38_12170	Staphylococcus aureus subsp. aureus	34 kDa	0.9	0.3	0.333333	0.9	0.3	0.333333	0.9	#DIV/0!	0.3	1	0.33	#DIV/0!
A0A0D6DDD4_STAAU	Phosphate acyltransferase	plsX	Staphylococcus aureus subsp. aureus	36 kDa	1.3	1.7	1.30769	1.4	1.7	1.21429	1.35±0.07	0.0198039	1.7	0.856765	1.26±0.07	0.0198039
A0A077U8X5_STAAU	ResD	srrA	Staphylococcus aureus	28 kDa	0.75	0.625	0.833333	0.875	0.625	0.714286	0.81±0.09	0.095466	0.63	0.357023	0.77±0.08	0.095466
A0A077UW75_STAAU	YceI-like domain protein	ERS140266_00175	Staphylococcus aureus	19 kDa	3.09091	5.90909	1.91176	2.91667	5.5	1.88571	3.00±0.12	0.000943842	5.70±0.29	0.281996	1.90±0.02	0.000519886
A0A090LUM6_STAAU	Uncharacterized protein	zinT	Staphylococcus aureus	59 kDa	1	1.5	1.5	0.8	1.2	1.5	0.90±0.14	0.42265	1.35±0.21	0.101037	1.5	0.129937
A0A090N1V7_STAAU	Porphobilinogen deaminase	hemC	Staphylococcus aureus	34 kDa	1.27273	1.72727	1.35714	1.18182	2	1.69231	1.23±0.06	0.0377496	1.86±0.19	0.00185977	1.52±0.24	0.0474207
A0A090N2E5_STAAU	Mannitol-specific phosphotransferase enzyme IIA component	mtlF	Staphylococcus aureus	16 kDa	1.33333	2.44444	1.83333	1.22222	2.11111	1.72727	1.28±0.08	0.0377496	2.28±0.24	0.156252	1.78±0.07	0.029505
A0A0D1H1Q3_STAAU	Glyoxalase family protein	QU38_12370	Staphylococcus aureus subsp. aureus	15 kDa	1.77778	1.33333	0.75	1.77778	1.22222	0.6875	1.78	#DIV/0!	1.28±0.08	0.145728	0.72±0.04	0.0121217
A0A0D1H5C2_STAAU	50S ribosomal protein L22	rplV	Staphylococcus aureus subsp. aureus	13 kDa	1.3	2.1	1.61538	1.2	1.9	1.58333	1.25±0.07	0.0377496	2.00±0.14	0.0429974	1.60±0.02	0.0215079
A0A0D1H6Z9_STAAU	DNA helicase	SAJPND1_01874	Staphylococcus aureus subsp. aureus	84 kDa	1.1	1.4	1.27273	1.3	1.5	1.15385	1.20±0.14	0.183503	1.45±0.07	0.0520464	1.21±0.08	0.154846
A0A0D1I3V2_STAAU	UDP-N-acetylenolpyruvoylglucosamine reductase	murB	Staphylococcus aureus subsp. aureus	34 kDa	1.53846	1.61538	1.05	1.38462	1.61538	1.16667	1.46±0.11	0.0266715	1.62	1	1.11±0.08	0.183503
A0A0D6DDT0_STAAU	Homoserine dehydrogenase	SAJPND1_01269	Staphylococcus aureus subsp. aureus	48 kDa	0.7	0.5	0.714286	0.8	0.5	0.625	0.75±0.07	0.0377496	0.5	0.00513817	0.67±0.06	0.0377496
A0A0D6HPJ5_STAAU	Lantibiotic transport ATP-binding protein	ecsA_3	Staphylococcus aureus	26 kDa	0.181818	0.181818	1	0.272727	0.272727	1	0.23±0.06	0.00344235	0.23±0.06	0.714698	1	1
A0A077UJD8_STAAU	UDP-N-acetylmuramoylpentapeptide-glycine glycyltransferase	femA	Staphylococcus aureus	49 kDa	1.09091	2.90909	2.66667	1	2.27273	2.27273	1.05±0.06	0.42265	2.59±0.45	0.197242	2.47±0.28	0.0406345
A0A090LTG7_STAAU	Acetyl-coenzyme A carboxylase carboxyl transferase subunit beta	accD	Staphylococcus aureus	32 kDa	1.27273	1.27273	1	1.18182	1.27273	1.07692	1.23±0.06	0.0377496	1.27	0.0194731	1.04±0.05	0.42265
A0A090LU21_STAAU	Fe(3+)-citrate-binding protein YfmC	yfmC	Staphylococcus aureus	37 kDa	1	1.54545	1.54545	0.636364	1.45455	2.28571	0.82±0.26	0.42265	1.50±0.06	0.914063	1.92±0.52	0.0679454
A0A090LUE4_STAAU	Pseudouridine synthase	ylyB	Staphylococcus aureus	35 kDa	0.777778	0.666667	0.857143	0.777778	0.777778	1	0.78	#DIV/0!	0.72±0.08	0.0224609	0.93±0.10	0.42265
A0A0B6XL00_STAAU	Lipoprotein	metQ_1	Staphylococcus aureus	30 kDa	0.7	0.5	0.714286	0.6	0.4	0.666667	0.65±0.07	0.0198039	0.45±0.07	0.00692415	0.69±0.03	0.105573
A0A0B6XL12_STAAU	Pseudouridine-5'-phosphate glycosidase	psuG	Staphylococcus aureus	33 kDa	0.272727	0.0909091	0.333333	0.363636	0.181818	0.5	0.32±0.06	0.00441503	0.14±0.06	0.538834	0.42±0.12	0.105573
A0A0C5HHM0_STAAU	Octanoyltransferase LipM	lipM	Staphylococcus aureus	32 kDa	1	1.4	1.4	1	1.3	1.3	1	#DIV/0!	1.35±0.07	0.770382	1.35±0.07	0.0198039
A0A0D1I8F1_STAAU	Strain SA-120 Contig625, whole genome shotgun sequence	QU38_06880	Staphylococcus aureus subsp. aureus	22 kDa	0.727273	0.727273	1	0.636364	0.727273	1.14286	0.68±0.06	0.0198039	0.73	0.663491	1.07±0.10	0.42265
A0A0D1JTN2_STAAU	30S ribosomal protein S10	rpsJ	Staphylococcus aureus subsp. aureus	12 kDa	1.3	2.1	1.61538	1.2	1.6	1.33333	1.25±0.07	0.0377496	1.85±0.35	0.441056	1.47±0.20	0.142857
A0A0D6GRP2_STAAU	tRNA pseudouridine synthase B	truB	Staphylococcus aureus	35 kDa	1	0.818182	0.818182	0.818182	0.818182	1	0.91±0.13	0.42265	0.82	0.106208	0.91±0.13	0.42265
A0A0E1AE46_STAAU	Phosphoenolpyruvate-dihydroxyacetone phosphotransferase, dihydroxyacetone binding subunit DhaK	SAZ172_0661	Staphylococcus aureus subsp. aureus Z172	35 kDa	0.7	0.4	0.571429	0.7	0.4	0.571429	0.7	#DIV/0!	0.4	0.130063	0.57	#DIV/0!
A0A077U9J9_STAAU	Replicative DNA helicase	dnaC_1	Staphylococcus aureus	53 kDa	0.909091	0.818182	0.9	0.818182	0.727273	0.888889	0.86±0.06	0.095466	0.77±0.06	0.0431922	0.89±0.01	0.292893
A0A090LZA4_STAAU	Chorismate mutase I / 2-keto-3-deoxy-D-arabino-heptulosonate-7-phosphate synthase I beta%2C AroH/AroA I beta	aroA	Staphylococcus aureus	41 kDa	0.555556	0.666667	1.2	0.444444	0.555556	1.25	0.50±0.08	0.0121217	0.61±0.08	0.589628	1.23±0.04	0.292893
A0A0C5HZK9_STAAU	Glutamate-1-semialdehyde 2,1-aminomutase	hemL	Staphylococcus aureus	46 kDa	1.16667	1.83333	1.57143	1	1.5	1.5	1.08±0.12	0.42265	1.67±0.24	0.684012	1.54±0.05	0.0886776
A0A0D1GUW7_STAAU	GTPase Era	era	Staphylococcus aureus subsp. aureus	34 kDa	0.75	0.75	1	0.75	0.666667	0.888889	0.75	#DIV/0!	0.71±0.06	0.610217	0.94±0.08	0.42265
A0A0D1HF64_STAAU	30S ribosomal protein S18	rpsR	Staphylococcus aureus subsp. aureus	9 kDa	1.18182	2.09091	1.76923	1.18182	1.90909	1.61538	1.18	#DIV/0!	2.00±0.13	0.0218643	1.69±0.11	0.0121217
A0A0D1HQY5_STAAU	Nucleoside diphosphate kinase	ndk	Staphylococcus aureus subsp. aureus	17 kDa	1.1	1.6	1.45455	1.2	1.8	1.5	1.15±0.07	0.095466	1.70±0.14	0.010913	1.48±0.03	0.0389255
A0A0D1I2B3_STAAU	Chaperone protein DnaJ	dnaJ	Staphylococcus aureus subsp. aureus	42 kDa	0.8	1.5	1.875	0.8	1.4	1.75	0.8	#DIV/0!	1.45±0.07	0.599478	1.81±0.09	0.00586515
A0A0D1I3W4_STAAU	ATP-dependent Clp protease proteolytic subunit	clpP	Staphylococcus aureus subsp. aureus	22 kDa	0.875	1.125	1.28571	0.875	1	1.14286	0.88	#DIV/0!	1.06±0.09	0.116117	1.21±0.10	0.095466
A0A0D1ICI0_STAAU	Pur operon repressor	QU38_03120	Staphylococcus aureus subsp. aureus	30 kDa	0.909091	0.818182	0.9	0.909091	0.818182	0.9	0.91	#DIV/0!	0.82	0.905258	0.9	#DIV/0!
A0A0D1JZR1_STAAU	Strain SA-120 Contig627, whole genome shotgun sequence	QU38_08970	Staphylococcus aureus subsp. aureus	22 kDa	1	1.3	1.3	1.2	1.4	1.16667	1.10±0.14	0.42265	1.35±0.07	0.794616	1.23±0.09	0.154846
A0A0D1K3I9_STAAU	Cold shock protein	QU38_11035	Staphylococcus aureus subsp. aureus	7 kDa	3.125	1.25	0.4	3.125	0.75	0.24	3.13	#DIV/0!	1±0.35	0.340649	0.32±0.11	0.0135599
A0A0D3QBF1_STAAU	3-demethylubiquinone-9 3-methyltransferase	CH51_13845	Staphylococcus aureus	17 kDa	2.5	2.2	0.88	3.2	3.1	0.96875	2.85±0.49	0.0339788	2.65±0.64	0.758302	0.92±0.06	0.759228
A0A0D6GYJ2_STAAU	Alanine dehydrogenase	ald1	Staphylococcus aureus	40 kDa	0.666667	0.111111	0.166667	0.555556	0.111111	0.2	0.61±0.08	0.0198039	0.11	0.864567	0.18±0.02	0.0121217
A0A0E1AP84_STAAU	Alcohol dehydrogenase	SAZ172_2474	Staphylococcus aureus subsp. aureus Z172	37 kDa	1.4	2.1	1.5	1.4	1.9	1.35714	1.4	#DIV/0!	2.00±0.14	0.00552707	1.43±0.10	0.0266715
A0A0B6XQV4_STAAU	Alpha-amylase	malA	Staphylococcus aureus	64 kDa	2	1.8	0.9	2	1.6	0.8	2	#DIV/0!	1.70±0.14	0.897302	0.85±0.07	0.095466
A0A0D1GC10_STAAU	Strain SA-120 Contig629, whole genome shotgun sequence	QU38_12985	Staphylococcus aureus subsp. aureus	33 kDa	0.75	0.416667	0.555556	0.583333	0.333333	0.571429	0.67±0.12	0.057191	0.38±0.06	4.21908e-05	0.56±0.01	0.0886776
A0A0D1K8W2_STAAU	Bifunctional protein PyrR	pyrR	Staphylococcus aureus subsp. aureus	20 kDa	0.6	0.5	0.833333	0.7	0.5	0.714286	0.65±0.07	0.0198039	0.5	0.000484128	0.77±0.08	0.095466
A0A0D6DD44_STAAU	Glycerophosphoryl diester phosphodiesterase	SAJPND1_01047	Staphylococcus aureus subsp. aureus	35 kDa	0.777778	0.666667	0.857143	0.777778	0.666667	0.857143	0.78	#DIV/0!	0.67	0.7231	0.86	#DIV/0!
A0A0D6DLZ7_STAAU	Lipoamide acyltransferase component of branched-chain alpha-keto acid dehydrogenase complex	SAJPND1_01469	Staphylococcus aureus subsp. aureus	47 kDa	1	1	1	0.9	1.1	1.22222	0.95±0.07	0.42265	1.05±0.07	0.292912	1.11±0.16	0.292893
MURC_STAAU	UDP-N-acetylmuramate--L-alanine ligase	murC	Staphylococcus aureus	49 kDa	1.8	2.9	1.61111	2.1	3.1	1.47619	1.95±0.21	0.0240356	3.00±0.14	0.399162	1.54±0.10	0.0282359
A0A090LPK8_STAAU	DNA polymerase III PolC-type	polC	Staphylococcus aureus	163 kDa	0.9	0.8	0.888889	0.9	0.8	0.888889	0.9	#DIV/0!	0.8	0.405548	0.89	#DIV/0!
A0A090LUB5_STAAU	Uncharacterized protein	SAU060112_40132	Staphylococcus aureus	13 kDa	1.90909	2.63636	1.38095	2.09091	2.54545	1.21739	2.00±0.13	0.0081634	2.59±0.06	0.33742	1.30±0.12	0.0283344
A0A090LW71_STAAU	Peptide chain release factor 1	prfA	Staphylococcus aureus	40 kDa	1	1.11111	1.11111	1.22222	1.22222	1	1.11±0.16	0.42265	1.17±0.08	0.879388	1.06±0.08	0.698489
A0A090N1I7_STAAU	Putative aldehyde dehydrogenase YwdH	ywdH	Staphylococcus aureus	52 kDa	0.583333	0.583333	1	0.5	0.583333	1.16667	0.54±0.06	0.0081634	0.58	0.721066	1.08±0.12	0.42265
A0A0D1HD79_STAAU	tRNA binding domain protein	SAJPND1_01690	Staphylococcus aureus subsp. aureus	22 kDa	0.8	1.5	1.875	0.8	1.4	1.75	0.8	#DIV/0!	1.45±0.07	0.183622	1.81±0.09	0.00586515
A0A0D1HIZ5_STAAU	Putative cytosolic protein	SAJPND1_01624	Staphylococcus aureus subsp. aureus	23 kDa	2.9	3.9	1.34483	3	3.4	1.13333	2.95±0.07	0.000656815	3.65±0.35	0.348108	1.24±0.15	0.110999
A0A0D1HWI2_STAAU	tRNA-specific 2-thiouridylase MnmA	mnmA	Staphylococcus aureus subsp. aureus	42 kDa	1	0.9	0.9	1	0.9	0.9	1	#DIV/0!	0.9	0.439859	0.9	#DIV/0!
A0A0D1IKK8_STAAU	10 kDa chaperonin	groS	Staphylococcus aureus subsp. aureus	10 kDa	0.777778	2.22222	2.85714	0.666667	1.77778	2.66667	0.72±0.08	0.0377496	2.00±0.31	0.188478	2.76±0.13	0.0306656
A0A0D1JPS4_STAAU	Strain SA-120 Contig629, whole genome shotgun sequence	QU38_13990	Staphylococcus aureus subsp. aureus	44 kDa	4.36364	6.18182	1.41667	3.45455	4.54545	1.31579	3.91±0.64	0.0235549	5.36±1.16	0.144012	1.37±0.07	0.2604
A0A0D1JQL5_STAAU	Thioredoxin	SAJPND1_00815	Staphylococcus aureus subsp. aureus	12 kDa	2.11111	2.66667	1.26316	2.11111	2.44444	1.15789	2.11	#DIV/0!	2.56±0.16	0.151445	1.21±0.07	0.057191
A0A0D6DLY3_STAAU	Pyrroline-5-carboxylate reductase	proC	Staphylococcus aureus subsp. aureus	30 kDa	0.777778	1.33333	1.71429	0.777778	1.33333	1.71429	0.78	#DIV/0!	1.33	0.464169	1.71	#DIV/0!
A0A0D6GTK5_STAAU	3-hydroxy-3-methylglutaryl coenzyme A reductase	mvaA	Staphylococcus aureus	46 kDa	0.833333	0.666667	0.8	0.833333	0.75	0.9	0.83	#DIV/0!	0.71±0.06	0.0474207	0.85±0.07	0.095466
A0A0E0VN27_STAA5	Putative heme-dependent peroxidase ST398NM01_0661	ST398NM01_0661	Staphylococcus aureus subsp. aureus 71193	29 kDa	0.875	1.375	1.57143	0.75	1	1.33333	0.81±0.09	0.095466	1.19±0.27	0.589628	1.45±0.17	0.198216
A0A0E1AL98_STAAU	Glutamyl aminopeptidase	SAZ172_1759	Staphylococcus aureus subsp. aureus Z172	40 kDa	0.777778	0.777778	1	0.888889	1	1.125	0.83±0.08	0.095466	0.89±0.16	0.555073	1.06±0.09	0.698489
A0A090LPS5_STAAU	UDP-N-acetylmuramoylalanine--D-glutamate ligase	murD	Staphylococcus aureus	50 kDa	1	1.09091	1.09091	1.18182	1.27273	1.07692	1.09±0.13	0.42265	1.18±0.13	0.0820863	1.08±0.01	0.552786
A0A090LQ19_STAAU	Bifunctional purine biosynthesis protein PurH	purH	Staphylococcus aureus	55 kDa	1.1	1.4	1.27273	1.2	1.2	1	1.15±0.07	0.095466	1.30±0.14	0.0611988	1.14±0.19	0.311753
A0A090LQH4_STAAU	Protein NagD homolog	nagD	Staphylococcus aureus	28 kDa	1.27273	1.18182	0.928571	1.27273	1	0.785714	1.27	#DIV/0!	1.09±0.13	0.156696	0.86±0.10	0.183503
A0A0B6XMS9_STAAU	LSU m5C1962 methyltransferase RlmI	rlmI	Staphylococcus aureus	45 kDa	1.08333	1.08333	1	1.08333	1	0.923077	1.08	#DIV/0!	1.04±0.06	0.361087	0.96±0.05	0.42265
A0A0B6XP33_STAAU	Oligopeptide transport ATP-binding protein oppD	oppD_1	Staphylococcus aureus	40 kDa	0.545455	0.272727	0.5	0.363636	0.272727	0.75	0.45±0.13	0.0266715	0.27	0.419905	0.63±0.18	0.183503
A0A0D1G285_STAAU	CDP-ribitol ribitolphosphotransferase	QU38_14515	Staphylococcus aureus subsp. aureus	66 kDa	1	1.2	1.2	1.2	1.2	1	1.10±0.14	0.42265	1.2	0.575292	1.10±0.14	0.42265
A0A0D1GVJ7_STAAU	Poly (Glycerol-phosphate) alpha-glucosyltransferase	SAJPND1_00558	Staphylococcus aureus subsp. aureus	58 kDa	0.6	0.4	0.666667	0.7	0.3	0.428571	0.65±0.07	0.0198039	0.35±0.07	0.0653217	0.55±0.17	0.0513167
A0A0D1HST2_STAAU	Strain SA-120 Contig624, whole genome shotgun sequence	QU38_06070	Staphylococcus aureus subsp. aureus	35 kDa	0.727273	0.727273	1	0.636364	0.636364	1	0.68±0.06	0.0198039	0.68±0.06	0.00804989	1	1
A0A0D1HYM2_STAAU	Strain SA-120 Contig619, whole genome shotgun sequence	QU38_04035	Staphylococcus aureus subsp. aureus	46 kDa	0.8	0.8	1	1	0.9	0.9	0.90±0.14	0.42265	0.85±0.07	0.177808	0.95±0.07	0.698489
A0A0D1JQX0_STAAU	Strain SA-120 Contig628, whole genome shotgun sequence	QU38_11565	Staphylococcus aureus subsp. aureus	61 kDa	0.375	0.125	0.333333	0.375	0.25	0.666667	0.38	#DIV/0!	0.19±0.09	0.580235	0.50±0.24	0.095466
A0A0D6H2B5_STAAU	Salicylate hydroxylase	nagX	Staphylococcus aureus	42 kDa	0.8	1.1	1.375	0.6	0.9	1.5	0.70±0.14	0.095466	1.00±0.14	0.384373	1.44±0.09	0.16795
A0A077UH70_STAAU	DNA/RNA helicase of DEAD/DEAH box family	srmB	Staphylococcus aureus	110 kDa	1.13333	0.8	0.705882	1.2	0.866667	0.722222	1.17±0.05	0.0377496	0.83±0.05	0.136101	0.71±0.01	0.0194193
A0A090LUL7_STAAU	DeoR-like helix-turn-helix domain protein	SAU060112_40148	Staphylococcus aureus	27 kDa	0.666667	0.444444	0.666667	0.666667	0.555556	0.833333	0.67	#DIV/0!	0.50±0.08	0.617227	0.75±0.12	0.095466
A0A090LZ59_STAAU	S-adenosylmethionine synthase	metK	Staphylococcus aureus	44 kDa	1	1.33333	1.33333	0.777778	1	1.28571	0.89±0.16	0.42265	1.17±0.24	0.399162	1.31±0.03	0.29986
A0A0B6XSF5_STAAU	ATP synthase subunit delta	atpH	Staphylococcus aureus	20 kDa	1.1	1	0.909091	1.1	0.9	0.818182	1.1	#DIV/0!	0.95±0.07	0.372803	0.86±0.06	0.095466
A0A0C5I0S0_STAAU	Mannitol-1-phosphate 5-dehydrogenase	mtlD	Staphylococcus aureus	41 kDa	1.09091	1.54545	1.41667	1.27273	1.63636	1.28571	1.18±0.13	0.183503	1.59±0.06	0.000608185	1.35±0.09	0.0565436
A0A0D1EUJ0_STAAU	Cytidylate kinase	cmk	Staphylococcus aureus subsp. aureus	25 kDa	0.923077	1.23077	1.33333	0.923077	1.30769	1.41667	0.92	#DIV/0!	1.27±0.05	0.675366	1.38±0.06	0.0121217
A0A0D1H739_STAAU	Strain SA-120 Contig625, whole genome shotgun sequence	QU38_07260	Staphylococcus aureus subsp. aureus	17 kDa	0.5	0.625	1.25	0.5	0.625	1.25	0.5	#DIV/0!	0.63	0.446723	1.25	#DIV/0!
A0A0D1HQV9_STAAU	30S ribosomal protein S6	rpsF	Staphylococcus aureus subsp. aureus	12 kDa	1.38462	1.92308	1.38889	1.38462	2.53846	1.83333	1.38	#DIV/0!	2.23±0.44	0.661127	1.61±0.31	0.110703
A0A0D1HWP8_STAAU	Dephospho-CoA kinase	coaE	Staphylococcus aureus subsp. aureus	24 kDa	0.777778	0.666667	0.857143	0.777778	0.777778	1	0.78	#DIV/0!	0.72±0.08	0.0309058	0.93±0.10	0.42265
A0A0D1I605_STAAU	Strain SA-120 Contig629, whole genome shotgun sequence	QU38_12240	Staphylococcus aureus subsp. aureus	83 kDa	0.75	0.875	1.16667	0.75	1	1.33333	0.75	#DIV/0!	0.94±0.09	0.217917	1.25±0.12	0.095466
A0A0D6DJB9_STAAU	Histidinol-phosphate aminotransferase	hisC	Staphylococcus aureus subsp. aureus	44 kDa	0.777778	0.555556	0.714286	0.777778	0.444444	0.571429	0.78	#DIV/0!	0.50±0.08	0.409675	0.64±0.10	0.0377496
A0A0D6HFI7_STAAU	Succinyl-diaminopimelate desuccinylase	dapE	Staphylococcus aureus	45 kDa	2.22222	5.11111	2.3	2.44444	6.11111	2.5	2.33±0.16	0.00687293	5.61±0.71	0.221149	2.40±0.14	0.0235588
A0A0E1AFG8_STAAU	Peptide deformylase	def	Staphylococcus aureus subsp. aureus Z172	21 kDa	1.1	1.5	1.36364	1	1.3	1.3	1.05±0.07	0.42265	1.40±0.14	0.881662	1.33±0.04	0.0886776
A0A0E1VN98_STAA3	Type I restriction-modification system, M subunit	hsdM	Staphylococcus aureus subsp. aureus USA300_TCH959	59 kDa	0.75	0.666667	0.888889	0.666667	0.5	0.75	0.71±0.06	0.0198039	0.58±0.12	0.870097	0.82±0.10	0.311753
Q4W8K6_STAAU	3-ketoacyl-CoA thiolase	thlA	Staphylococcus aureus	42 kDa	4	1.9	0.475	3.1	1.2	0.387097	3.55±0.64	0.0297588	1.55±0.49	0.922712	0.43±0.06	0.0725222
A0A077TZL7_STAAU	Modification methylase MboII	mboIIM	Staphylococcus aureus	72 kDa	0.583333	0.5	0.857143	0.583333	0.416667	0.714286	0.58	#DIV/0!	0.46±0.06	0.0653217	0.79±0.10	0.095466
A0A077UYE5_STAAU	Chromosome (Plasmid) partitioning protein ParB	parB_1	Staphylococcus aureus	32 kDa	1	1.25	1.25	1	1.125	1.125	1	#DIV/0!	1.19±0.09	0.223244	1.19±0.09	0.095466
A0A090LTM2_STAAU	5'-methylthioadenosine/S-adenosylhomocysteine nucleosidase	pfs	Staphylococcus aureus	25 kDa	2.5	2.75	1.1	2.375	2.375	1	2.44±0.09	0.00188502	2.56±0.27	0.03538	1.05±0.07	0.591752
A0A090LUA2_STAAU	Ribosome biogenesis GTPase A	rbgA	Staphylococcus aureus	33 kDa	1.1	1.4	1.27273	1	1.4	1.4	1.05±0.07	0.42265	1.4	0.126614	1.34±0.09	0.0198039
A0A0D1FKQ9_STAAU	30S ribosomal protein S9	rpsI	Staphylococcus aureus subsp. aureus	15 kDa	1.14286	1.57143	1.375	1.14286	1.57143	1.375	1.14	#DIV/0!	1.57	0.719901	1.38	#DIV/0!
A0A0D1GBS9_STAAU	Signal transduction protein TRAP	SAJPND1_01796	Staphylococcus aureus subsp. aureus	20 kDa	0.571429	0.357143	0.625	0.571429	0.357143	0.625	0.57	#DIV/0!	0.36	0.42839	0.63	#DIV/0!
A0A0D1H3E1_STAAU	Sced	SAJPND1_02072	Staphylococcus aureus subsp. aureus	24 kDa	1.8	7.6	4.22222	1.7	8.9	5.23529	1.75±0.07	0.00441503	8.25±0.92	0.386291	4.73±0.72	0.00990989
A0A0D1HCV5_STAAU	Uncharacterized protein	SAJPND1_02373	Staphylococcus aureus subsp. aureus	13 kDa	0.384615	0.307692	0.8	0.384615	0.307692	0.8	0.38	#DIV/0!	0.31	0.892629	0.8	#DIV/0!
A0A0D1K0H1_STAAU	30S ribosomal protein S16	rpsP	Staphylococcus aureus subsp. aureus	10 kDa	1.09091	1.90909	1.75	1.09091	1.72727	1.58333	1.09	#DIV/0!	1.82±0.13	0.0224609	1.67±0.12	0.0152681
A0A0D6DEP2_STAAU	Beta-lactamase	SAJPND1_01897	Staphylococcus aureus subsp. aureus	33 kDa	0.7	1.7	2.42857	0.7	1.5	2.14286	0.7	#DIV/0!	1.6±0.14	0.334852	2.29±0.20	0.0121217
A0A0E1VPH1_STAA3	LPXTG-motif cell wall anchor domain protein	HMPREF0776_0715	Staphylococcus aureus subsp. aureus USA300_TCH959	71 kDa	1.5	1.1	0.733333	1.2	0.9	0.75	1.35±0.21	0.144814	1.00±0.14	0.329325	0.74±0.01	0.19171
A0A068A3A2_STAAU	3-ketoacyl-CoA thiolase%3B Acetyl-CoA acetyltransferase	CH51_01700	Staphylococcus aureus	42 kDa	0.777778	0.555556	0.714286	0.666667	0.444444	0.666667	0.72±0.08	0.0377496	0.50±0.08	1	0.69±0.03	0.105573
A0A090LRA1_STAAU	Uncharacterized protein	SAU060112_10584	Staphylococcus aureus	27 kDa	0.818182	1.18182	1.44444	0.727273	1.27273	1.75	0.77±0.06	0.0377496	1.23±0.06	0.0262029	1.60±0.22	0.0194193
A0A0B6XSS6_STAAU	Molybdate-binding protein	modA	Staphylococcus aureus	29 kDa	1.4	1.6	1.14286	1.4	1.4	1	1.4	#DIV/0!	1.50±0.14	0.725581	1.07±0.10	0.42265
A0A0D1GID9_STAAU	Strain SA-120 Contig630, whole genome shotgun sequence	QU38_15855	Staphylococcus aureus subsp. aureus	21 kDa	0.7	0.7	1	0.7	0.8	1.14286	0.7	#DIV/0!	0.75±0.07	0.50802	1.07±0.10	0.42265
A0A0D1HPY4_STAAU	UDP-N-acetylmuramoyl-L-alanyl-D-glutamate--L-lysine ligase	murE	Staphylococcus aureus subsp. aureus	54 kDa	1.7	2.1	1.23529	1.8	2.1	1.16667	1.75±0.07	0.00441503	2.1	0.212265	1.20±0.05	0.0198039
A0A0D1IK03_STAAU	Exodeoxyribonuclease 7 large subunit	xseA	Staphylococcus aureus subsp. aureus	51 kDa	0.9	1	1.11111	1.1	1.3	1.18182	1.00±0.14	1	1.15±0.21	0.712279	1.15±0.05	0.492907
A0A0D6DCW3_STAAU	Lysophospholipase L2	SAJPND1_01233	Staphylococcus aureus subsp. aureus	35 kDa	0.6	0.5	0.833333	0.8	0.8	1	0.70±0.14	0.095466	0.65±0.21	0.0194731	0.92±0.12	0.80755
A0A0D6DPK7_STAAU	Staphyloxanthin biosynthesis protein CrtP	SAJPND1_02566	Staphylococcus aureus subsp. aureus	58 kDa	0.6	0.5	0.833333	0.7	0.5	0.714286	0.65±0.07	0.0198039	0.5	0.95888	0.77±0.08	0.095466
A0A0D6DQ24_STAAU	tRNA modification GTPase MnmE	mnmE	Staphylococcus aureus subsp. aureus	52 kDa	1.8	1.6	0.888889	0.9	1.5	1.66667	1.35±0.64	0.5181	1.55±0.07	0.245802	1.28±0.55	0.701858
A0A0E0VQK0_STAA5	DnaI	ST398NM01_1738	Staphylococcus aureus subsp. aureus 71193	36 kDa	0.909091	0.909091	1	1	1	1	0.95±0.06	0.42265	0.95±0.06	0.3125	1	1
A0A0E1X794_STAAU	DEAD/DEAH box helicase	HMPREF0769_12121	Staphylococcus aureus subsp. aureus MN8	51 kDa	0.8	1	1.25	0.7	0.7	1	0.75±0.07	0.0377496	0.85±0.21	0.355464	1.13±0.18	0.591752
G0XY48_STAAU	Clumping factor A (Fragment)	clfA	Staphylococcus aureus	60 kDa	3.5	4	1.14286	3.4	4.1	1.20588	3.45±0.07	0.000416233	4.05±0.07	0.509428	1.17±0.04	0.0136061
T1Y8N9_STAAU	Ornithine carbamoyltransferase	SAKOR_01090	Staphylococcus aureus subsp. aureus CN1	38 kDa	1.1	0.3	0.272727	1.1	0.3	0.272727	1.1	#DIV/0!	0.3	0.857735	0.27	#DIV/0!
A0A0D1IHY2_STAAU	50S ribosomal protein L29	rpmC	Staphylococcus aureus subsp. aureus	8 kDa	1.3	1.6	1.23077	1.5	1.4	0.933333	1.40±0.14	0.057191	1.50±0.14	0.905258	1.08±0.21	0.552786
A0A068DT57_STAAU	Phosphoesterase%2C DHH family protein	nrnA_1	Staphylococcus aureus	74 kDa	0.875	0.75	0.857143	0.75	0.75	1	0.81±0.09	0.095466	0.75	0.55611	0.93±0.10	0.42265
A0A077U027_STAAU	1-acyl-sn-glycerol-3-phosphate acyltransferase	plsC	Staphylococcus aureus	23 kDa	1.1	1.5	1.36364	1.2	1.5	1.25	1.15±0.07	0.095466	1.5	0.787172	1.31±0.08	0.0198039
A0A077U828_STAAU	Serine-protein kinase RsbW	rsbW	Staphylococcus aureus	18 kDa	0.818182	0.636364	0.777778	0.727273	0.636364	0.875	0.77±0.06	0.0377496	0.64	0.425089	0.83±0.07	0.095466
A0A077UJT7_STAAU	TPR-repeat-containing protein%2C putative component of Menaquinone-cytochrome C reductase	ERS140147_00501	Staphylococcus aureus	48 kDa	0.916667	0.916667	1	0.916667	1	1.09091	0.92	#DIV/0!	0.96±0.06	0.194793	1.05±0.06	0.42265
A0A077UNV6_STAAU	Pseudouridine synthase	rluB	Staphylococcus aureus	28 kDa	0.727273	0.818182	1.125	0.727273	0.818182	1.125	0.73	#DIV/0!	0.82	#DIV/0!	1.13	#DIV/0!
A0A090LQ68_STAAU	Peptide chain release factor 3	prfC	Staphylococcus aureus	60 kDa	0.909091	0.818182	0.9	0.818182	0.818182	1	0.86±0.06	0.095466	0.82	0.0257214	0.95±0.07	0.42265
A0A0B6XM36_STAAU	Peptidase T	pepT_1	Staphylococcus aureus	46 kDa	0.9	0.7	0.777778	0.7	0.7	1	0.80±0.14	0.183503	0.7	0.933881	0.89±0.16	0.42265
A0A0D1FSN3_STAAU	23S rRNA Gm2251 methyltransferase	QU38_09675	Staphylococcus aureus subsp. aureus	27 kDa	0.846154	1	1.18182	0.846154	1.07692	1.27273	0.85	#DIV/0!	1.04±0.05	0.630147	1.23±0.06	0.0377496
A0A0D1H796_STAAU	Ribosomal RNA small subunit methyltransferase B	SAJPND1_01148	Staphylococcus aureus subsp. aureus	50 kDa	1.1	1.3	1.18182	0.9	0.7	0.777778	1.00±0.14	1	1.00±0.42	0.47262	0.98±0.29	1
A0A0D1I6P2_STAAU	Diaminopimelate decarboxylase	lysA	Staphylococcus aureus subsp. aureus	47 kDa	1.33333	1.55556	1.16667	1.33333	1.55556	1.16667	1.33	#DIV/0!	1.56	1	1.17	#DIV/0!
A0A0D1IUP6_STAAU	Strain SA-120 Contig628, whole genome shotgun sequence	QU38_10465	Staphylococcus aureus subsp. aureus	17 kDa	0.555556	0.444444	0.8	0.555556	0.444444	0.8	0.56	#DIV/0!	0.44	0.484359	0.8	#DIV/0!
A0A0D1JW76_STAAU	Putative lysine decarboxylase family protein	SAJPND1_00682	Staphylococcus aureus subsp. aureus	21 kDa	1	1.11111	1.11111	0.888889	1.11111	1.25	0.94±0.08	0.42265	1.11	0.177808	1.18	0.095466
A0A0D1JXJ8_STAAU	Strain SA-120 Contig629, whole genome shotgun sequence	QU38_13625	Staphylococcus aureus subsp. aureus	133 kDa	1.09091	1	0.916667	0.818182	0.818182	1	0.95±0.19	0.770584	0.91±0.13	0.194793	0.96±0.06	0.80755
A0A077UDM4_STAAU	Ketol-acid reductoisomerase	ilvC	Staphylococcus aureus	37 kDa	0.727273	0.454545	0.625	0.909091	0.454545	0.5	0.82±0.13	0.183503	0.45	0.660327	0.56±0.09	0.057191
A0A077VUG4_STAAU	Hypoxanthine-guanine phosphoribosyltransferase	hpt	Staphylococcus aureus	20 kDa	1.27273	1.18182	0.928571	1.36364	1.27273	0.933333	1.32±0.06	0.0198039	1.23±0.06	0.153822	0.93	0.292893
A0A0B6XLE3_STAAU	Methyltransferase domain protein	rsmC	Staphylococcus aureus	23 kDa	1	0.916667	0.916667	1.16667	1.25	1.07143	1.08±0.12	0.42265	1.08±0.24	0.352028	0.99±0.11	1
A0A0B6XPF4_STAAU	UPF0354 protein SASCBU26_01709	SASCBU26_01709	Staphylococcus aureus	33 kDa	0.9	1.3	1.44444	0.9	1.6	1.77778	0.9	#DIV/0!	1.45±0.21	0.790655	1.61±0.24	0.0669922
A0A0C5HYQ5_STAAU	SepS16B protein	sepS16B	Staphylococcus aureus	36 kDa	0.4	0.3	0.75	0.4	0.2	0.5	0.4	#DIV/0!	0.25±0.07	0.745274	0.63±0.18	0.095466
A0A0D1H3B9_STAAU	Anti-sigma factor antagonist	QU38_06550	Staphylococcus aureus subsp. aureus	12 kDa	1.11111	1.44444	1.3	1.11111	1.66667	1.5	1.11	#DIV/0!	1.56±0.16	0.0795511	1.40±0.14	0.057191
A0A0D1K117_STAAU	Peptide methionine sulfoxide reductase MsrA	msrA	Staphylococcus aureus subsp. aureus	20 kDa	2.09091	2.09091	1	1.90909	2.18182	1.14286	2.00±0.13	0.0081634	2.14±0.06	0.761737	1.07±0.10	0.311753
A0A0D6DDG0_STAAU	Elastin binding protein ebpS	SAJPND1_01432	Staphylococcus aureus subsp. aureus	53 kDa	0.555556	0.555556	1	0.333333	0.333333	1	0.44±0.16	0.0377496	0.44±0.16	0.253837	1	1
A0A0D6DE80_STAAU	Chorismate synthase	aroC	Staphylococcus aureus subsp. aureus	43 kDa	0.909091	0.727273	0.8	1	0.818182	0.818182	0.95±0.06	0.42265	0.77±0.06	0.0290154	0.81±0.01	0.105573
A0A0D6DK53_STAAU	Glyoxylatereductase	SAJPND1_00846	Staphylococcus aureus subsp. aureus	35 kDa	0.666667	0.666667	1	0.666667	0.666667	1	0.67	#DIV/0!	0.67	0.933881	1	#DIV/0!
A0A0D6DLM4_STAAU	Glyoxalase family protein	SAJPND1_01354	Staphylococcus aureus subsp. aureus	32 kDa	0.916667	1	1.09091	0.75	1.08333	1.44444	0.83±0.12	0.183503	1.04±0.06	0.382663	1.27±0.25	0.154846
A0A0D6HDD9_STAAU	Protoporphyrinogen IX oxidase%2C aerobic	hemY	Staphylococcus aureus	52 kDa	1	0.6	0.6	1.3	0.5	0.384615	1.15±0.21	0.42265	0.55±0.07	0.00122492	0.49±0.15	0.0629574
A0A0D6HWL4_STAAU	ATP-dependent helicase/deoxyribonuclease subunit B	addB	Staphylococcus aureus	135 kDa	0.8	0.4	0.5	0.8	0.5	0.625	0.8	#DIV/0!	0.45±0.07	0.95888	0.56±0.09	0.0198039
A0A0E1AJ22_STAAU	Probable thiol peroxidase	tpx	Staphylococcus aureus subsp. aureus Z172	18 kDa	1.33333	1.66667	1.25	1.11111	1.66667	1.5	1.22±0.16	0.183503	1.67	0.528275	1.38±0.18	0.057191
A0A077UE93_STAAU	Ribosomal RNA small subunit methyltransferase H	mraW	Staphylococcus aureus	36 kDa	0.666667	0.777778	1.16667	0.777778	0.888889	1.14286	0.72±0.08	0.0377496	0.83±0.08	0.569957	1.15±0.02	0.292893
A0A090LW97_STAAU	EVE domain protein	ERS094548_02511	Staphylococcus aureus	53 kDa	1.1	1.4	1.27273	1.2	1.4	1.16667	1.15±0.07	0.095466	1.4	0.679927	1.22±0.07	0.0377496
A0A090LXD5_STAAU	Uncharacterized protein	SAU060112_10652	Staphylococcus aureus	19 kDa	0.153846	0.0769231	0.5	0.153846	0.0769231	0.5	0.15	#DIV/0!	0.08	0.0182669	0.5	#DIV/0!
A0A090M0I8_STAAU	ATP synthase gamma chain	atpG	Staphylococcus aureus	32 kDa	0.888889	0.777778	0.875	0.888889	0.666667	0.75	0.89	#DIV/0!	0.72±0.08	0.66451	0.81±0.09	0.095466
A0A0B6XLY8_STAAU	Lipoyl synthase	lipA_2	Staphylococcus aureus	35 kDa	1.4	1.4	1	1.5	1.6	1.06667	1.45±0.07	0.0121217	1.50±0.14	0.0195835	1.03±0.05	0.698489
A0A0D1JI56_STAAU	Cell division initiation protein DivIVA	QU38_12295	Staphylococcus aureus subsp. aureus	24 kDa	1.11111	1.44444	1.3	1.11111	1.44444	1.3	1.11	#DIV/0!	1.44	0.630147	1.3	#DIV/0!
A0A0D6DD85_STAAU	DNA Polymerase X family	SAJPND1_01069	Staphylococcus aureus subsp. aureus	65 kDa	0.9	0.7	0.777778	1	0.8	0.8	0.95±0.07	0.42265	0.75±0.07	0.196261	0.79±0.02	0.105573
A0A0D6DDC7_STAAU	Phosphopantothenoylcysteine decarboxylase	SAJPND1_01142	Staphylococcus aureus subsp. aureus	44 kDa	0.777778	1	1.28571	1	1.11111	1.11111	0.89±0.16	0.42265	1.06±0.08	0.570495	1.20±0.12	0.311753
A0A0D6GKV9_STAAU	UPF0637 protein ERS157365_00537	CH51_05365	Staphylococcus aureus	24 kDa	1	0.888889	0.888889	1.33333	0.555556	0.416667	1.17±0.24	0.42265	0.72±0.24	0.63523	0.65±0.33	0.2
A0A0D6HGN0_STAAU	UDP-N-acetylmuramoyl-tripeptide--D-alanyl-D-alanine ligase	murF	Staphylococcus aureus	50 kDa	1.1	1.4	1.27273	1.2	1.8	1.5	1.15±0.07	0.095466	1.60±0.28	0.0611988	1.39±0.16	0.160746
A0A0E0VPB3_STAA5	Tripeptidase T	ST398NM01_1577	Staphylococcus aureus subsp. aureus 71193	45 kDa	1.9	2.2	1.15789	1.9	2.6	1.36842	1.9	#DIV/0!	2.40±0.28	0.793418	1.26±0.15	0.129612
A0A0E1VRD5_STAA3	Threonine ammonia-lyase	ilvA	Staphylococcus aureus subsp. aureus USA300_TCH959	37 kDa	0.5	0.1	0.2	0.6	0.2	0.333333	0.55±0.07	0.0121217	0.15±0.07	0.784363	0.27±0.09	0.0298575
A0A069FUU4_STAAU	30S ribosomal protein S11	rpsK	Staphylococcus aureus subsp. aureus CO-98	14 kDa	1.2	1.3	1.08333	1.2	1.7	1.41667	1.2	#DIV/0!	1.50±0.28	0.371744	1.25±0.24	0.272393
A0A077UK70_STAAU	Thymidylate synthase	thyA	Staphylococcus aureus	37 kDa	1.09091	0.909091	0.833333	1.09091	0.909091	0.833333	1.09	#DIV/0!	0.91	0.54147	0.83	#DIV/0!
A0A090LPV1_STAAU	Signal recognition particle receptor FtsY	ftsY	Staphylococcus aureus	47 kDa	0.916667	1	1.09091	0.833333	0.833333	1	0.88±0.06	0.095466	0.92±0.12	0.177808	1.05±0.06	0.698489
A0A090LYD5_STAAU	Glucokinase	glkA	Staphylococcus aureus	35 kDa	0.818182	1	1.22222	0.909091	1	1.1	0.86±0.06	0.095466	1	0.328805	1.16±0.09	0.095466
A0A090N133_STAAU	DNA translocase FtsK	ftsK	Staphylococcus aureus	88 kDa	0.888889	0.888889	1	1	1	1	0.94±0.08	0.42265	0.94±0.08	0.455837	1	1
A0A0B6XNC4_STAAU	Putative competence-damage inducible protein	cinA	Staphylococcus aureus	43 kDa	0.9	1.2	1.33333	1.3	1.7	1.30769	1.10±0.28	0.666667	1.45±0.35	0.0573166	1.32±0.02	0.388407
A0A0B6XP80_STAAU	Similar to oxidoreductase	yhdN	Staphylococcus aureus	33 kDa	1.27273	1.63636	1.28571	1.27273	1.81818	1.42857	1.27	#DIV/0!	1.73±0.13	0.804172	1.36±0.10	0.0377496
A0A0B6XPT4_STAAU	D-3-phosphoglycerate dehydrogenase	serA	Staphylococcus aureus	58 kDa	0.666667	0.5	0.75	0.75	0.5	0.666667	0.71±0.06	0.0198039	0.5	0.0134536	0.71±0.06	0.0377496
A0A0D1EZE3_STAAU	Putative pyruvate, phosphate dikinase regulatory protein	QU38_09115	Staphylococcus aureus subsp. aureus	31 kDa	0.636364	0.727273	1.14286	0.727273	0.818182	1.125	0.68±0.06	0.0198039	0.77±0.06	0.858685	1.13±0.01	0.292893
A0A0D1HKI2_STAAU	Ferric uptake regulation protein	QU38_09445	Staphylococcus aureus subsp. aureus	17 kDa	1.45455	1.36364	0.9375	1.54545	1.27273	0.823529	1.50±0.06	0.0081634	1.32±0.06	0.0652061	0.88±0.08	0.105573
A0A0D1I5W0_STAAU	Phenylalanine--tRNA ligase alpha subunit	pheS	Staphylococcus aureus subsp. aureus	40 kDa	1.16667	1.75	1.5	1.25	1.58333	1.26667	1.21±0.06	0.0377496	1.67±0.12	0.92622	1.38±0.16	0.0389255
A0A0D1JA14_STAAU	Esterase	QU38_16465	Staphylococcus aureus subsp. aureus	37 kDa	0.333333	0.222222	0.666667	0.555556	0.333333	0.6	0.44±0.16	0.0377496	0.28±0.08	0.464841	0.63±0.05	0.311753
A0A0D1JZ55_STAAU	Putative cytosolic protein	SAJPND1_01294	Staphylococcus aureus subsp. aureus	11 kDa	5.8	4.2	0.724138	6.4	5.2	0.8125	6.10±0.42	0.00344235	4.70±0.71	0.331439	0.77±0.06	0.13836
A0A0D1K0V0_STAAU	ESAT-6-like protein	QU38_14375	Staphylococcus aureus subsp. aureus	11 kDa	5.125	1.25	0.243902	3.875	1.125	0.290323	4.50±0.88	0.0304393	1.19±0.09	0.355232	0.27±0.03	0.034126
A0A0D6DDB0_STAAU	Dihydrofolate reductase	SAJPND1_01369	Staphylococcus aureus subsp. aureus	18 kDa	1.55556	0.888889	0.571429	1.44444	0.888889	0.615385	1.50±0.08	0.0121217	0.89	0.341431	0.59±0.03	0.0081634
A0A0D6GUT4_STAAU	Membrane protein	mmpL8	Staphylococcus aureus	91 kDa	1.5	3.9	2.6	1.6	3.8	2.375	1.55±0.07	0.0081634	3.85±0.07	0.175862	2.49±0.16	0.000943842
A0A0D6HMU5_STAAU	FmhA protein of FemAB family	fmhA	Staphylococcus aureus	49 kDa	1.6	1.4	0.875	1.8	1.6	0.888889	1.70±0.14	0.0198039	1.50±0.14	0.905258	0.88±0.01	0.292893
A0A077VJX6_STAAU	Deblocking aminopeptidase	ysdC_1	Staphylococcus aureus	38 kDa	0.583333	0.5	0.857143	0.583333	0.5	0.857143	0.58	#DIV/0!	0.5	0.194793	0.86	#DIV/0!
A0A090LYF0_STAAU	Acetyl-CoA carboxylase, biotin carboxylase subunit	accC	Staphylococcus aureus	50 kDa	0.818182	0.909091	1.11111	0.818182	1.09091	1.33333	0.82	#DIV/0!	1.00±0.13	0.329126	1.22±0.16	0.183503
A0A090N1V2_STAAU	Alkaline phosphatase synthesis transcriptional regulatory protein	cpxR	Staphylococcus aureus	27 kDa	0.625	0.375	0.6	0.75	0.625	0.833333	0.69±0.09	0.0377496	0.50±0.18	0.18457	0.72±0.16	0.311753
A0A0B6XMA6_STAAU	Leucine aminopeptidase 3, chloroplastic	pepA_1	Staphylococcus aureus	54 kDa	0.666667	0.888889	1.33333	0.555556	0.666667	1.2	0.61±0.08	0.0198039	0.78±0.16	0.534186	1.27±0.09	0.311753
A0A0C5I8L9_STAAU	Malonyl CoA-acyl carrier protein transacylase	fabD	Staphylococcus aureus	34 kDa	1.27273	1.45455	1.14286	1.36364	1.63636	1.2	1.32±0.06	0.0198039	1.55±0.13	0.00227843	1.17±0.04	0.154846
A0A0D1FN85_STAAU	Methylenetetrahydrofolate--tRNA-(uracil-5-)-methyltransferase TrmFO	gid	Staphylococcus aureus subsp. aureus	48 kDa	1.4	1.8	1.28571	1.1	1.6	1.45455	1.25±0.21	0.237507	1.70±0.14	0.0829514	1.37±0.12	0.129937
A0A0D1JLY3_STAAU	Strain SA-120 Contig625, whole genome shotgun sequence	QU38_06710	Staphylococcus aureus subsp. aureus	58 kDa	1.11111	1.33333	1.2	1	1.44444	1.44444	1.06±0.08	0.42265	1.39±0.08	0.0611988	1.32±0.17	0.0513167
A0A069G374_STAAU	Nucleoid-associated protein CO98_2197	CO98_2197	Staphylococcus aureus subsp. aureus CO-98	12 kDa	0.916667	0.833333	0.909091	0.916667	0.916667	1	0.92	#DIV/0!	0.88±0.06	0.813477	0.95±0.06	0.42265
A0A077TZY1_STAAU	Thioredoxin reductase	trxB_2	Staphylococcus aureus	37 kDa	1.3	1.6	1.23077	1.2	1.3	1.08333	1.25±0.07	0.0377496	1.45±0.21	0.700482	1.16±0.10	0.333333
A0A077UCQ2_STAAU	General stress protein 20U	dps	Staphylococcus aureus	17 kDa	0.666667	0.777778	1.16667	0.888889	1	1.125	0.78±0.16	0.183503	0.89±0.16	0.505681	1.15±0.03	0.552786
A0A090LU87_STAAU	Zinc metalloprotease	SAU060112_10070	Staphylococcus aureus	48 kDa	1	1.25	1.25	0.916667	1.08333	1.18182	0.96±0.06	0.42265	1.17±0.12	0.688323	1.22±0.05	0.154846
A0A090LYL9_STAAU	Teichoic acid biosynthesis protein F	SAU060112_20185	Staphylococcus aureus	46 kDa	0.727273	0.727273	1	0.727273	0.636364	0.875	0.73	#DIV/0!	0.68±0.06	0.000975319	0.94±0.09	0.42265
A0A0B6XMF6_STAAU	Tryptophan--tRNA ligase	trpS	Staphylococcus aureus	37 kDa	1.125	1	0.888889	1.125	1	0.888889	1.13	#DIV/0!	1	0.3125	0.89	#DIV/0!
A0A0B6XQX6_STAAU	Bifunctional protein: zinc-containing alcohol dehydrogenase%3B quinone oxidoreductase ( NADPH:quinone reductase)	ERS094548_01069	Staphylococcus aureus	38 kDa	0.727273	1.09091	1.5	0.727273	1.09091	1.5	0.73	#DIV/0!	1.09	0.594642	1.5	#DIV/0!
A0A0C5HIW4_STAAU	Thiamine-phosphate synthase	thiE	Staphylococcus aureus	23 kDa	0.7	0.8	1.14286	0.6	0.8	1.33333	0.65±0.07	0.0198039	0.8	0.515123	1.24±0.13	0.095466
A0A0D1HL90_STAAU	Strain SA-120 Contig630, whole genome shotgun sequence	QU38_16535	Staphylococcus aureus subsp. aureus	25 kDa	1.45455	1.63636	1.125	1.45455	1.72727	1.1875	1.45	#DIV/0!	1.68±0.06	0.938385	1.16±0.04	0.0377496
A0A0D1HUW5_STAAU	Threonine synthase	SAJPND1_01270	Staphylococcus aureus subsp. aureus	38 kDa	1.1	0.5	0.454545	1.1	0.4	0.363636	1.1	#DIV/0!	0.45±0.07	0.00270778	0.41±0.06	0.00586515
A0A0D1JGI6_STAAU	2-C-methyl-D-erythritol 4-phosphate cytidylyltransferase	ispD	Staphylococcus aureus subsp. aureus	27 kDa	0.5625	0.375	0.666667	0.5625	0.375	0.666667	0.56	#DIV/0!	0.38	0.754535	0.67	#DIV/0!
A0A0D6DK60_STAAU	Uncharacterized protein	SAJPND1_01019	Staphylococcus aureus subsp. aureus	24 kDa	0.636364	1.90909	3	0.818182	2	2.44444	0.73±0.13	0.095466	1.95±0.06	0.216801	2.72±0.39	0.00678894
A0A0D1G679_STAAU	Strain SA-120 Contig627, whole genome shotgun sequence	QU38_09440	Staphylococcus aureus subsp. aureus	20 kDa	1.16667	1.5	1.28571	0.75	0.75	1	0.96±0.29	0.859972	1.13±0.53	1	1.14±0.20	0.735094
A0A068A751_STAAU	Dihydropteroate synthase	folP	Staphylococcus aureus	30 kDa	1.3	1.1	0.846154	1.1	1	0.909091	1.20±0.14	0.183503	1.05±0.07	0.491767	0.88±0.04	0.311753
A0A077UET7_STAAU	Maltose/maltodextrin transport ATP-binding protein MalK%3B Multiple sugar ABC transporter%2C ATP-binding protein	malK	Staphylococcus aureus	41 kDa	1	0.8	0.8	0.6	0.5	0.833333	0.80±0.28	0.42265	0.65±0.21	0.0195835	0.82±0.02	0.609433
A0A077UUV1_STAAU	Hydrogen peroxide-inducible genes activator	oxyR	Staphylococcus aureus	33 kDa	0.7	0.5	0.714286	0.7	0.6	0.857143	0.7	#DIV/0!	0.55±0.07	0.0224609	0.79±0.10	0.095466
A0A090LV62_STAAU	D-lactate dehydrogenase	ldhD	Staphylococcus aureus	37 kDa	1.125	0.875	0.777778	1	1	1	1.06±0.09	0.42265	0.94±0.09	0.219307	0.89±0.16	0.292893
A0A090LX90_STAAU	Probable transcriptional regulatory protein yeeN	yeeN	Staphylococcus aureus	26 kDa	0.444444	0.444444	1	0.555556	0.444444	0.8	0.50±0.08	0.0121217	0.44	0.401788	0.90±0.14	0.42265
A0A090LYF9_STAAU	Acetoin dehydrogenase E1 component beta-subunit	acoB	Staphylococcus aureus	36 kDa	0.7	0.9	1.28571	0.7	1	1.42857	0.7	#DIV/0!	0.95±0.07	0.235713	1.36±0.10	0.0377496
A0A090M2D6_STAAU	Oligoendopeptidase F	SAU060112_70075	Staphylococcus aureus	69 kDa	0.5	0.416667	0.833333	0.5	0.416667	0.833333	0.5	#DIV/0!	0.42	0.000763351	0.83	#DIV/0!
A0A0B6XTB4_STAAU	N-acetylmuramoyl-L-alanine amidase%2C family 4	ERS094548_01923	Staphylococcus aureus	69 kDa	0.357143	0.214286	0.6	0.428571	0.214286	0.5	0.39±0.05	0.00344235	0.21	0.253288	0.55±0.07	0.0377496
A0A0D1FAB8_STAAU	Anaerobic ribonucleoside-triphosphate reductase	QU38_16025	Staphylococcus aureus subsp. aureus	70 kDa	3.7	1.1	0.297297	4.6	1.5	0.326087	4.15±0.64	0.0198039	1.30±0.28	0.207317	0.31±0.02	0.0285816
A0A0D3Q486_STAAU	Uncharacterized protein	CH51_01435	Staphylococcus aureus	20 kDa	3.9	3.2	0.820513	4.1	3.2	0.780488	4.00±0.14	0.00110926	3.2	0.449483	0.80±0.03	0.0152681
A0A0D3Q7P5_STAAU	3-phosphoshikimate 1-carboxyvinyltransferase	aroA_2	Staphylococcus aureus	47 kDa	0.666667	0.5	0.75	0.75	0.583333	0.777778	0.71±0.06	0.0198039	0.54±0.06	0.1015	0.76±0.02	0.105573
A0A0D6DHR6_STAAU	Ribosomal RNA small subunit methyltransferase G	rsmG	Staphylococcus aureus subsp. aureus	27 kDa	0.8	0.3	0.375	1.3	1.1	0.846154	1.05±0.35	0.859972	0.70±0.57	0.492661	0.61±0.33	0.535394
A0A0D6H9G0_STAAU	Lytic regulatory protein	CH51_11595	Staphylococcus aureus	41 kDa	1.3	2.3	1.76923	1.7	3.2	1.88235	1.50±0.28	0.129612	2.75±0.64	0.432157	1.83±0.08	0.126429
A0A0E1AGM7_STAAU	PTS system, glucose-specific IIA component	SAZ172_1435	Staphylococcus aureus subsp. aureus Z172	18 kDa	0.666667	0.666667	1	0.75	0.666667	0.888889	0.71±0.06	0.0198039	0.67	0.0257214	0.94±0.08	0.42265
A0A0E1AIN1_STAAU	DNTP triphosphohydrolase, putative	SAZ172_0617	Staphylococcus aureus subsp. aureus Z172	51 kDa	1	1	1	1	1	1	1	#DIV/0!	1	0.3125	1	#DIV/0!
HUTG_STAA1	Formimidoylglutamase	hutG	Staphylococcus aureus (strain Mu3 / ATCC 700698)	35 kDa	1.2	1.6	1.33333	1.1	1.6	1.45455	1.15±0.07	0.095466	1.6	1	1.39±0.09	0.0121217
A0A0D1G9T6_STAAU	Tautomerase	QU38_13190	Staphylococcus aureus subsp. aureus	7 kDa	0.75	0.5	0.666667	0.875	0.5	0.571429	0.81±0.09	0.095466	0.5	0.635513	0.62±0.07	0.0377496
A0A077VUZ3_STAAU	Single-stranded DNA-binding protein	ssb_1	Staphylococcus aureus	19 kDa	1.08333	1.66667	1.53846	1	1.41667	1.41667	1.04±0.06	0.42265	1.54±0.18	0.255934	1.48±0.09	0.0629574
A0A090LPQ8_STAAU	tRNA-2-methylthio-N(6)-dimethylallyladenosine synthase	miaB	Staphylococcus aureus	59 kDa	0.916667	0.916667	1	1.08333	1.25	1.15385	1.00±0.12	1	1.08±0.24	0.355232	1.08±0.11	0.698489
A0A090LVR3_STAAU	Peptidase%2C M16 family	ymfH	Staphylococcus aureus	50 kDa	1.08333	1.08333	1	1.08333	1.25	1.15385	1.08	#DIV/0!	1.17±0.12	0.506496	1.08±0.11	0.42265
A0A090M2J3_STAAU	Uncharacterized protein	SAU060112_70120	Staphylococcus aureus	31 kDa	0.545455	0.272727	0.5	0.454545	0.272727	0.6	0.50±0.06	0.0081634	0.27	1	0.55±0.07	0.0377496
A0A090N127_STAAU	GTPase HflX	hflX	Staphylococcus aureus	47 kDa	1.15385	1.46154	1.26667	0.923077	1.46154	1.58333	1.04±0.16	0.770584	1.46	0.965862	1.43±0.22	0.0669922
A0A0B6XKE6_STAAU	Type I restriction-modification system DNA methylase	hsdM	Staphylococcus aureus	58 kDa	1.11111	0.888889	0.8	0.888889	0.555556	0.625	1.00±0.16	1	0.72±0.24	0.132419	0.71±0.12	0.29986
A0A0D1G3J6_STAAU	Nucleotide-binding protein SAJPND1_00773	SAJPND1_00773	Staphylococcus aureus subsp. aureus	35 kDa	0.666667	0.666667	1	0.833333	0.583333	0.7	0.75±0.12	0.095466	0.63±0.06	0.0391879	0.85±0.21	0.311753
A0A0D1GJW4_STAAU	Arsenate reductase family protein	QU38_11110	Staphylococcus aureus subsp. aureus	14 kDa	0.333333	0.222222	0.666667	0.333333	0.222222	0.666667	0.33	#DIV/0!	0.22	0.000334181	0.67	#DIV/0!
A0A0D1GX94_STAAU	Strain SA-120 Contig629, whole genome shotgun sequence	QU38_13125	Staphylococcus aureus subsp. aureus	18 kDa	1.1	0.1	0.0909091	1.1	0.3	0.272727	1.1	#DIV/0!	0.20±0.14	0.0496128	0.18±0.13	0.0121217
A0A0D1H566_STAAU	Strain SA-120 Contig622, whole genome shotgun sequence	QU38_05410	Staphylococcus aureus subsp. aureus	20 kDa	0.636364	0.636364	1	0.636364	0.545455	0.857143	0.64	#DIV/0!	0.59±0.06	0.760346	0.93±0.10	0.42265
A0A0D6DN58_STAAU	D-3-phosphoglycerate dehydrogenase	SAJPND1_01826	Staphylococcus aureus subsp. aureus	36 kDa	0.833333	1.16667	1.4	0.75	1.08333	1.44444	0.79±0.06	0.0377496	1.13±0.06	0.599478	1.42±0.03	0.0298575
A0A0E0VM51_STAA5	Acetate CoA-transferase YdiF	ST398NM01_0245	Staphylococcus aureus subsp. aureus 71193	59 kDa	1.25	1	0.8	1.25	0.875	0.7	1.25	#DIV/0!	0.94±0.09	0.359521	0.75±0.07	0.0377496
A0A0D1GXD6_STAAU	Strain SA-120 Contig623, whole genome shotgun sequence	QU38_05645	Staphylococcus aureus subsp. aureus	5 kDa	1.33333	2	1.5	1.44444	1.88889	1.30769	1.39±0.08	0.0198039	1.94±0.08	0.56452	1.40±0.14	0.0194193
A0A077U597_STAAU	Histidine kinase	walK	Staphylococcus aureus	70 kDa	0.818182	0.545455	0.666667	0.818182	0.636364	0.777778	0.82	#DIV/0!	0.59±0.06	0.317653	0.72±0.08	0.0377496
A0A077UAU6_STAAU	Transcription regulator (Contains diacylglycerol kinase catalytic domain)	dagK	Staphylococcus aureus	35 kDa	0.727273	1	1.375	0.727273	1	1.375	0.73	#DIV/0!	1	0.355232	1.38	#DIV/0!
A0A090LQG8_STAAU	Protein dltD	SAU060112_10398	Staphylococcus aureus	45 kDa	0.8	1	1.25	0.8	0.9	1.125	0.8	#DIV/0!	0.95±0.07	0.266889	1.19±0.09	0.095466
A0A090LUS6_STAAU	Lipoprotein	yehR	Staphylococcus aureus	17 kDa	0.333333	0.222222	0.666667	0.333333	0.111111	0.333333	0.33	#DIV/0!	0.17±0.08	0.162729	0.50±0.24	0.095466
A0A090LVA4_STAAU	Sulfite reductase [NADPH] flavoprotein alpha-component	cysJ	Staphylococcus aureus	72 kDa	0.666667	0.888889	1.33333	0.777778	0.777778	1	0.72±0.08	0.0377496	0.83±0.08	0.0708681	1.17±0.24	0.292893
A0A090LXQ9_STAAU	Uncharacterized protein	SAU060112_100040	Staphylococcus aureus	30 kDa	0.5	0.5	1	0.6	0.5	0.833333	0.55±0.07	0.0121217	0.5	0.857735	0.92±0.12	0.42265
A0A090LY69_STAAU	Uncharacterized protein	SAU060112_30196	Staphylococcus aureus	41 kDa	1.08333	1.33333	1.23077	1.16667	1.5	1.28571	1.13±0.06	0.095466	1.42±0.12	0.922089	1.26±0.04	0.0886776
A0A0B6XP73_STAAU	Lipoate--protein ligase	lplJ_2	Staphylococcus aureus	38 kDa	0.5	0.428571	0.857143	0.571429	0.428571	0.75	0.54±0.05	0.00586515	0.43	0.00388254	0.80±0.08	0.095466
A0A0B6XT04_STAAU	ABC-type transport system%2C ATPase component	ecsA_2	Staphylococcus aureus	34 kDa	1.09091	0.727273	0.666667	1.09091	0.818182	0.75	1.09	#DIV/0!	0.77±0.06	0.00388254	0.71±0.06	0.0198039
A0A0D1FPR0_STAAU	3-hydroxyacyl-[acyl-carrier-protein] dehydratase FabZ	fabZ	Staphylococcus aureus subsp. aureus	16 kDa	0.625	1.125	1.8	0.875	1.125	1.28571	0.75±0.18	0.183503	1.13	0.194793	1.54±0.36	0.095466
A0A0D1FSK9_STAAU	GTP cyclohydrolase FolE2	folE2	Staphylococcus aureus subsp. aureus	33 kDa	1.11111	1.44444	1.3	1.22222	1.66667	1.36364	1.17±0.08	0.095466	1.56±0.16	0.652994	1.33±0.04	0.0886776
A0A0D1HBY5_STAAU	Pyridoxal 5'-phosphate synthase subunit PdxT	pdxT	Staphylococcus aureus subsp. aureus	21 kDa	0.538462	0.538462	1	0.461538	0.538462	1.16667	0.50±0.05	0.00586515	0.54	0.00127296	1.08±0.12	0.42265
A0A0D1HJ56_STAAU	Strain SA-120 Contig628, whole genome shotgun sequence	QU38_11030	Staphylococcus aureus subsp. aureus	25 kDa	0.666667	0.416667	0.625	0.666667	0.416667	0.625	0.67	#DIV/0!	0.42	0.770382	0.63	#DIV/0!
A0A0D1I5C9_STAAU	Strain SA-120 Contig629, whole genome shotgun sequence	QU38_12750	Staphylococcus aureus subsp. aureus	49 kDa	0.909091	1.36364	1.5	0.909091	1.54545	1.7	0.91	#DIV/0!	1.45±0.13	0.245802	1.60±0.14	0.0266715
A0A0D1IIC9_STAAU	Thymidylate kinase	tmk	Staphylococcus aureus subsp. aureus	23 kDa	1	1	1	1.2	1.4	1.16667	1.10±0.14	0.42265	1.20±0.28	0.8505	1.08±0.12	0.698489
A0A0D6DC64_STAAU	Cys-tRNA(Pro)/Cys-tRNA(Cys) deacylase	SAJPND1_00699	Staphylococcus aureus subsp. aureus	18 kDa	0.777778	0.777778	1	0.888889	0.777778	0.875	0.83±0.08	0.095466	0.78	0.905258	0.94±0.09	0.42265
A0A0D6DD31_STAAU	4-hydroxy-tetrahydrodipicolinate synthase	dapA	Staphylococcus aureus subsp. aureus	33 kDa	1.7	1.2	0.705882	1.6	1.1	0.6875	1.65±0.07	0.00586515	1.15±0.07	0.355232	0.70±0.01	0.0194193
A0A0D6DDE9_STAAU	Fibronectin-binding protein	SAJPND1_01139	Staphylococcus aureus subsp. aureus	66 kDa	1	1	1	0.9	1	1.11111	0.95±0.07	0.42265	1	0.3125	1.06±0.08	0.42265
A0A0E1AE25_STAAU	Phosphoglycolate phosphatase	SAZ172_0574	Staphylococcus aureus subsp. aureus Z172	24 kDa	0.454545	0.545455	1.2	0.454545	0.545455	1.2	0.45	#DIV/0!	0.55	0.721066	1.2	#DIV/0!
A0A0E1VM25_STAA3	N-acetylglucosamine-6-phosphate deacetylase	nagA	Staphylococcus aureus subsp. aureus USA300_TCH959	43 kDa	0.909091	1.27273	1.4	0.909091	1.18182	1.3	0.91	#DIV/0!	1.23±0.06	0.214699	1.35±0.07	0.0198039
A0A0E1X586_STAAU	Phage major tail protein	HMPREF0769_12240	Staphylococcus aureus subsp. aureus MN8	23 kDa	3.3	3.2	0.969697	3.7	3.1	0.837838	3.50±0.28	0.00633921	3.15±0.07	0.274031	0.90±0.09	0.23165
A0A0E1X6T2_STAAU	2-succinyl-5-enolpyruvyl-6-hydroxy-3-cyclohexene-1-carboxylate synthase	menD	Staphylococcus aureus subsp. aureus MN8	63 kDa	1	0.916667	0.916667	0.916667	0.916667	1	0.96±0.06	0.42265	0.92	0.376377	0.96±0.06	0.42265
A0A077UKA9_STAAU	50S ribosomal protein L24	rplX	Staphylococcus aureus	12 kDa	1.9	2.5	1.31579	1.7	2.6	1.52941	1.80±0.14	0.0152681	2.55±0.07	0.340745	1.42±0.15	0.0215079
A0A068A3K4_STAAU	Histidine kinase	srrB	Staphylococcus aureus	66 kDa	0.833333	0.75	0.9	0.833333	0.833333	1	0.83	#DIV/0!	0.79±0.06	0.0474207	0.95±0.07	0.42265
A0A077TYX8_STAAU	Queuine tRNA-ribosyltransferase	tgt	Staphylococcus aureus	43 kDa	1	1	1	0.7	0.7	1	0.85±0.21	0.42265	0.85±0.21	0.467753	1	1
A0A077U6Y9_STAAU	CobB/CobQ-like glutamine amidotransferase domain-containing protein	ERS140026_02417	Staphylococcus aureus	27 kDa	1.27273	1.81818	1.42857	0.909091	1.63636	1.8	1.09±0.26	0.666667	1.73±0.13	0.804172	1.61±0.26	0.0886776
A0A077UYA4_STAAU	Glycerol uptake facilitator protein	glpF	Staphylococcus aureus	28 kDa	0.7	0.6	0.857143	0.6	0.6	1	0.65±0.07	0.0198039	0.6	0.876978	0.93±0.10	0.42265
A0A077VNY2_STAAU	Teichoic acids export ATP-binding protein TagH	tagH_1	Staphylococcus aureus	30 kDa	0.888889	1.44444	1.625	0.888889	1.44444	1.625	0.89	#DIV/0!	1.44	0.904104	1.63	#DIV/0!
A0A090M057_STAAU	Putative ATP-dependent helicase DinG homolog	dinG	Staphylococcus aureus	104 kDa	0.6	0.4	0.666667	0.6	0.4	0.666667	0.6	#DIV/0!	0.4	0.528275	0.67	#DIV/0!
A0A090M0L1_STAAU	Isopentenyl-diphosphate delta-isomerase	fni	Staphylococcus aureus	39 kDa	1	1.2	1.2	1.4	1.1	0.785714	1.20±0.28	0.42265	1.15±0.07	0.0756464	0.99±0.29	0.830969
A0A090N1T6_STAAU	Mannosyl-glycoprotein endo-beta-N-acetylglucosaminidase	SAU060112_30027	Staphylococcus aureus	33 kDa	1.18182	1.27273	1.07692	1.27273	1.09091	0.857143	1.23±0.06	0.0377496	1.18±0.13	0.064162	0.97±0.16	0.698489
A0A0D1H1I6_STAAU	Strain SA-120 Contig629, whole genome shotgun sequence	QU38_12800	Staphylococcus aureus subsp. aureus	30 kDa	1.2	1.5	1.25	1.5	1.6	1.06667	1.35±0.21	0.144814	1.55±0.07	0.0771202	1.16±0.13	0.333333
A0A0D1HG99_STAAU	Strain SA-120 Contig630, whole genome shotgun sequence	QU38_15345	Staphylococcus aureus subsp. aureus	49 kDa	1.9	2.7	1.42105	1.6	2.4	1.5	1.75±0.21	0.0377496	2.55±0.21	0.535547	1.46±0.06	0.0636708
A0A0D1HKP9_STAAU	Arginase	SAJPND1_02140	Staphylococcus aureus subsp. aureus	33 kDa	0.545455	0.545455	1	0.545455	0.545455	1	0.55	#DIV/0!	0.55	0.000221293	1	#DIV/0!
A0A0D6DGT6_STAAU	Cystine-binding protein	SAJPND1_02402	Staphylococcus aureus subsp. aureus	29 kDa	0.5	0.5	1	0.5	0.5	1	0.5	#DIV/0!	0.5	0.471266	1	#DIV/0!
A0A0E1AJI0_STAAU	Ferredoxin-dependent glutamate synthase	SAZ172_2563	Staphylococcus aureus subsp. aureus Z172	58 kDa	1	1.3	1.3	0.9	0.8	0.888889	0.95±0.07	0.42265	1.05±0.35	0.709597	1.09±0.29	0.732739
A0A0E1VK91_STAA3	Primosomal protein N'	priA	Staphylococcus aureus subsp. aureus USA300_TCH959	93 kDa	0.9	0.8	0.888889	0.9	0.8	0.888889	0.9	#DIV/0!	0.8	0.156696	0.89	#DIV/0!
PTG3C_STAA1	PTS system glucose-specific EIICBA component	ptsG	Staphylococcus aureus (strain Mu3 / ATCC 700698)	74 kDa	1.2	0.9	0.75	1.1	1	0.909091	1.15±0.07	0.095466	0.95±0.07	0.570495	0.83±0.11	0.105573
RF2_STAA2	Peptide chain release factor 2	prfB	Staphylococcus aureus (strain JH1)	42 kDa	1.55556	1.55556	1	1	1.22222	1.22222	1.28±0.39	0.42265	1.39±0.24	0.188187	1.11±0.16	0.764298
A0A0D1JFQ2_STAAU	Glutathione peroxidase	QU38_12880	Staphylococcus aureus subsp. aureus	18 kDa	0.857143	0.714286	0.833333	0.928571	0.714286	0.769231	0.89±0.05	0.095466	0.71	0.0309058	0.80±0.05	0.0377496
A0A068A2L4_STAAU	PTS fructose transporter subunit IIC	fruA	Staphylococcus aureus	69 kDa	0.777778	0.777778	1	0.666667	0.555556	0.833333	0.72±0.08	0.0377496	0.67±0.16	0.837624	0.92±0.12	0.698489
A0A077UF55_STAAU	Purine nucleoside phosphorylase DeoD-type	deoD_2	Staphylococcus aureus	26 kDa	0.8125	0.9375	1.15385	0.75	0.75	1	0.78±0.04	0.0198039	0.84±0.13	0.1027	1.08±0.11	0.591752
A0A077UH28_STAAU	LytR family transcriptional regulator	lytR_2	Staphylococcus aureus	35 kDa	0.8	0.9	1.125	0.9	0.8	0.888889	0.85±0.07	0.095466	0.85±0.07	0.355232	1.01±0.17	1
A0A090LSN0_STAAU	Putative ribitol-5-phosphate dehydrogenase	tarJ	Staphylococcus aureus	38 kDa	0.9	1	1.11111	0.9	1	1.11111	0.9	#DIV/0!	1	0.317653	1.11	#DIV/0!
A0A090LX20_STAAU	Metal ion binding protein	SAU060112_10507	Staphylococcus aureus	26 kDa	0.75	0.75	1	0.625	0.625	1	0.69±0.09	0.0377496	0.69±0.09	0.858685	1	1
A0A090LY79_STAAU	DNA polymerase III, delta subunit	holA	Staphylococcus aureus	38 kDa	0.818182	1.09091	1.33333	0.727273	1	1.375	0.77±0.06	0.0377496	1.05±0.06	0.27541	1.35±0.03	0.0513167
A0A0B6XLK3_STAAU	Haloacid dehalogenase-like hydrolase	ppaX	Staphylococcus aureus	25 kDa	1.22222	2.11111	1.72727	1.22222	1.77778	1.45455	1.22	#DIV/0!	1.94±0.24	0.423903	1.59±0.19	0.0493458
A0A0B6XMB8_STAAU	Uncharacterized protein	ywqG	Staphylococcus aureus	34 kDa	1.2	0.8	0.666667	1.1	0.8	0.727273	1.15±0.07	0.095466	0.8	0.106208	0.70±0.04	0.0198039
A0A0B6XNE5_STAAU	Hydrolase (HAD superfamily)	ERS094548_00694	Staphylococcus aureus	30 kDa	0.555556	0.333333	0.6	0.444444	0.333333	0.75	0.50±0.08	0.0121217	0.33	0.3125	0.68±0.11	0.095466
A0A0B6XRJ0_STAAU	Putative esterase	mlhB_1	Staphylococcus aureus	36 kDa	1	1	1	0.777778	1	1.28571	0.89±0.16	0.42265	1	0.3125	1.14±0.20	0.42265
A0A0C5HU52_STAAU	Molybdenum cofactor biosynthesis protein B	moaB	Staphylococcus aureus	19 kDa	1	1	1	0.9	1	1.11111	0.95±0.07	0.42265	1	0.3125	1.06±0.08	0.42265
A0A0D1GXI2_STAAU	Strain SA-120 Contig624, whole genome shotgun sequence	QU38_06205	Staphylococcus aureus subsp. aureus	26 kDa	1.6	2.6	1.625	2	2.6	1.3	1.80±0.28	0.057191	2.6	0.00526517	1.46±0.23	0.057191
A0A0D1H8Z3_STAAU	3-oxoacyl-[acyl-carrier-protein] synthase 3	fabH	Staphylococcus aureus subsp. aureus	34 kDa	1.18182	1.81818	1.53846	1.18182	1.90909	1.61538	1.18	#DIV/0!	1.86±0.06	0.00110283	1.58±0.05	0.00441503
A0A0D1I822_STAAU	30S ribosomal protein S20	rpsT	Staphylococcus aureus subsp. aureus	9 kDa	1.77778	2.66667	1.5	1.66667	2.44444	1.46667	1.72±0.08	0.00586515	2.56±0.16	0.586421	1.48±0.02	0.0215079
A0A0D6HMD3_STAAU	General stress protein 26	ydaG	Staphylococcus aureus	16 kDa	0.7	0.5	0.714286	0.6	0.4	0.666667	0.65±0.07	0.0198039	0.45±0.07	0.491767	0.69±0.03	0.105573
A0A033V401_STAAU	Ferredoxin	V070_00532	Staphylococcus aureus C0673	9 kDa	3.1	3.5	1.12903	4.1	3.8	0.926829	3.60±0.71	0.0350495	3.65±0.21	0.0897978	1.03±0.14	0.932426
A0A0D1GUR6_STAAU	Strain SA-120 Contig627, whole genome shotgun sequence	QU38_08810	Staphylococcus aureus subsp. aureus	6 kDa	1.7	1.8	1.05882	1.7	1.9	1.11765	1.7	#DIV/0!	1.85±0.07	0.56452	1.09±0.04	0.095466
A0A069GA97_STAAU	30S ribosomal protein S1	CO98_0897	Staphylococcus aureus subsp. aureus CO-98	43 kDa	0.6	0.7	1.16667	0.6	0.8	1.33333	0.6	#DIV/0!	0.75±0.07	0.384373	1.25±0.12	0.095466
A0A0E1VPN2_STAA3	Fructose-bisphosphate aldolase class 1	fda	Staphylococcus aureus subsp. aureus USA300_TCH959	33 kDa	0.9	0.9	1	1.2	1.1	0.916667	1.05±0.21	0.770584	1.00±0.14	0.333265	0.96±0.06	0.80755
A0A0D1IAM4_STAAU	Strain SA-120 Contig624, whole genome shotgun sequence	QU38_06445	Staphylococcus aureus subsp. aureus	8 kDa	3.73333	5.33333	1.42857	5.13333	8.06667	1.57143	4.43±0.99	0.039144	6.70±1.93	0.412393	1.50±0.10	0.277902
A0A068DVE0_STAAU	IolE protein-like protein	ERS445051_00197	Staphylococcus aureus	37 kDa	0.909091	0.727273	0.8	0.818182	0.545455	0.666667	0.86±0.06	0.095466	0.64±0.13	0.35489	0.73±0.09	0.154846
A0A077UNT4_STAAU	YozC	ERS140026_00525	Staphylococcus aureus	8 kDa	6.1	9	1.47541	6.6	9.4	1.42424	6.35±0.35	0.00217647	9.20±0.28	0.287402	1.45±0.04	0.0123853
A0A090LPQ2_STAAU	Guanylate kinase	gmk	Staphylococcus aureus	24 kDa	1	1.1	1.1	1.1	1.4	1.27273	1.05±0.07	0.42265	1.25±0.21	0.585166	1.19±0.12	0.333333
A0A090LSD7_STAAU	Uncharacterized protein	SAU060112_20126	Staphylococcus aureus	51 kDa	0.222222	0.222222	1	0.333333	0.222222	0.666667	0.28±0.08	0.00586515	0.22	0.720497	0.83±0.24	0.42265
A0A090LX31_STAAU	Glycerate kinase	SAU060112_10522	Staphylococcus aureus	42 kDa	1	1.3	1.3	1	1.2	1.2	1	#DIV/0!	1.25±0.07	0.00184051	1.25±0.07	0.0377496
A0A090LXP9_STAAU	Uroporphyrinogen decarboxylase	hemE	Staphylococcus aureus	39 kDa	0.785714	0.928571	1.18182	0.785714	0.928571	1.18182	0.79±0	#DIV/0!	0.93	0.188187	1.18	#DIV/0!
A0A0B6XKM4_STAAU	Histidine ammonia-lyase	hutH	Staphylococcus aureus	56 kDa	0.7	0.9	1.28571	0.7	1.2	1.71429	0.7	#DIV/0!	1.05±0.21	0.625262	1.50±0.30	0.144814
A0A0B6XL97_STAAU	Periplasmic binding protein	btuF	Staphylococcus aureus	33 kDa	0.727273	0.727273	1	0.727273	0.727273	1	0.73	#DIV/0!	0.73	0.615136	1	#DIV/0!
A0A0B6XLF2_STAAU	Tetrapyrrole methyltransferase domain / Nucleoside triphosphate pyrophosphohydrolase MazG	mazG	Staphylococcus aureus	45 kDa	1.22222	1.44444	1.18182	1.11111	1.22222	1.1	1.17±0.08	0.095466	1.33±0.16	0.093599	1.14±0.06	0.311753
A0A0B6XQ41_STAAU	GMP reductase	guaC	Staphylococcus aureus	36 kDa	1.09091	1.54545	1.41667	1.09091	1.72727	1.58333	1.09	#DIV/0!	1.64±0.13	0.217917	1.50±0.12	0.0266715
A0A0B6XQ56_STAAU	Exonuclease SbcC	sbcC	Staphylococcus aureus	117 kDa	1.11111	1.44444	1.3	1.22222	1.22222	1	1.17±0.08	0.095466	1.33±0.16	0.615136	1.15±0.21	0.311753
A0A0B6XRB8_STAAU	Sodium export permease protein	yhaP	Staphylococcus aureus	46 kDa	1.2	0.8	0.666667	1.2	0.8	0.666667	1.2	#DIV/0!	0.8±0	0.506496	0.67	#DIV/0!
A0A0D1FKP4_STAAU	50S ribosomal protein L30	rpmD	Staphylococcus aureus subsp. aureus	7 kDa	1.33333	2	1.5	1.44444	2.22222	1.53846	1.39±0.08	0.0198039	2.11±0.16	0.787971	1.52±0.03	0.0283344
A0A0D1GTD3_STAAU	Strain SA-120 Contig622, whole genome shotgun sequence	QU38_05245	Staphylococcus aureus subsp. aureus	14 kDa	0.5	0.3	0.6	0.4	0.3	0.75	0.45±0.07	0.0081634	0.3	0.770382	0.68±0.11	0.095466
A0A0D1J251_STAAU	Strain SA-120 Contig627, whole genome shotgun sequence	QU38_08800	Staphylococcus aureus subsp. aureus	16 kDa	0.9	1.5	1.66667	0.9	1.3	1.44444	0.9	#DIV/0!	1.40±0.14	0.130635	1.56±0.16	0.0377496
A0A0D6DLM8_STAAU	PBS lyase HEAT-like repeat protein	SAJPND1_01372	Staphylococcus aureus subsp. aureus	43 kDa	1.25	1.75	1.4	1.41667	2.25	1.58824	1.33±0.12	0.057191	2.00±0.35	0.638256	1.49±0.13	0.127128
A0A0D6GTP2_STAAU	Dehydrosqualene synthase	crtM	Staphylococcus aureus	34 kDa	1	0.636364	0.636364	1.09091	0.727273	0.666667	1.05±0.06	0.42265	0.68±0.06	0.0369095	0.65±0.02	0.0298575
A0A0D6GUT2_STAAU	Cardiolipin synthase	cls_1	Staphylococcus aureus	56 kDa	0.625	0.375	0.6	0.625	0.5	0.8	0.63	#DIV/0!	0.44±0.09	0.093599	0.70±0.14	0.095466
A0A077UG73_STAAU	Lactose phosphotransferase system repressor	lacR	Staphylococcus aureus	29 kDa	1	0.7	0.7	0.7	0.6	0.857143	0.85±0.21	0.42265	0.65±0.07	0.3766	0.78±0.11	0.333333
A0A0C5HEJ3_STAAU	Endoribonuclease L-PSP	yabJ	Staphylococcus aureus	14 kDa	2.9	6	2.06897	2.8	5.5	1.96429	2.85±0.07	0.000729661	5.75±0.35	0.204352	2.02±0.07	0.00764043
A0A033UZC9_STAAU	30S ribosomal protein S21	rpsU	Staphylococcus aureus C0673	7 kDa	1.8	1.7	0.944444	1.7	1.6	0.941176	1.75±0.07	0.00441503	1.65±0.07	0.193548	0.94	0.292893
A0A0D1HE14_STAAU	Strain SA-120 Contig625, whole genome shotgun sequence	QU38_06905	Staphylococcus aureus subsp. aureus	7 kDa	1.625	3.4375	2.11538	1.625	3.1875	1.96154	1.63	#DIV/0!	3.31±0.18	0.236682	2.04±0.11	0.00544222
A0A090LUF7_STAAU	DNA repair/chromosome segregation ATPase	ERS445051_02217	Staphylococcus aureus	6 kDa	2.33333	2.22222	0.952381	2.11111	2.11111	1	2.22±0.16	0.0081634	2.17±0.08	0.132485	0.98±0.03	0.698489
A0A090LXH5_STAAU	3-hexulose-6-phosphate isomerase	hxlB	Staphylococcus aureus	20 kDa	2.27273	4.90909	2.16	1.90909	4.63636	2.42857	2.09±0.26	0.0266715	4.77±0.19	0.426893	2.29±0.19	0.00710539
A0A090LY29_STAAU	Uncharacterized protein	SAU060112_30166	Staphylococcus aureus	29 kDa	0.75	0.75	1	0.5	0.625	1.25	0.63±0.18	0.095466	0.69±0.09	0.66451	1.13±0.18	0.698489
A0A090N1J1_STAAU	Pheromone lipoprotein CamS	SAU060112_110052	Staphylococcus aureus	46 kDa	1	1.08333	1.08333	1.33333	1.25	0.9375	1.17±0.24	0.42265	1.17±0.12	0.460051	1.01±0.10	1
A0A0D1FYV9_STAAU	Glycerol-3-phosphate cytidylyltransferase	QU38_10225	Staphylococcus aureus subsp. aureus	16 kDa	0.8	1.1	1.375	0.7	1.3	1.85714	0.75±0.07	0.0377496	1.20±0.14	0.0714325	1.62±0.34	0.0565436
A0A0D1GTH3_STAAU	Strain SA-120 Contig626, whole genome shotgun sequence	QU38_07375	Staphylococcus aureus subsp. aureus	16 kDa	0.785714	0.785714	1	0.857143	0.857143	1	0.82±0.05	0.0377496	0.82±0.05	0.0862451	1	1
A0A0D1HDA5_STAAU	GTP pyrophosphokinase	QU38_11640	Staphylococcus aureus subsp. aureus	25 kDa	1	0.777778	0.777778	0.777778	0.666667	0.857143	0.89±0.16	0.42265	0.72±0.08	0.675366	0.82±0.06	0.311753
A0A0D1HW69_STAAU	Strain SA-120 Contig629, whole genome shotgun sequence	QU38_12430	Staphylococcus aureus subsp. aureus	28 kDa	1	1.22222	1.22222	1	1	1	1	#DIV/0!	1.11±0.16	0.804172	1.11±0.16	0.42265
A0A0D1JJX2_STAAU	Mevalonate kinase	QU38_09960	Staphylococcus aureus subsp. aureus	33 kDa	0.8	0.8	1	0.8	0.9	1.125	0.8	#DIV/0!	0.85±0.07	0.177808	1.06±0.09	0.42265
A0A0D1JSZ8_STAAU	Strain SA-120 Contig630, whole genome shotgun sequence	QU38_16680	Staphylococcus aureus subsp. aureus	15 kDa	1.11111	1.11111	1	1	1	1	1.06±0.08	0.42265	1.06±0.08	0.375483	1	1
A0A0D6DA07_STAAU	Iron-sulfur cluster repair protein ScdA	scdA	Staphylococcus aureus subsp. aureus	27 kDa	0.9	0.2	0.222222	0.8	0.2	0.25	0.85±0.07	0.095466	0.2	0.0708681	0.24±0.02	0.00586515
A0A0D6DAQ1_STAAU	6-phospho-beta-glucosidase	SAJPND1_00245	Staphylococcus aureus subsp. aureus	55 kDa	0.615385	0.615385	1	0.538462	0.461538	0.857143	0.58±0.05	0.0081634	0.54±0.11	0.00862393	0.93±0.10	0.698489
A0A0D6DJ43_STAAU	Teichoic acid biosynthesis protein X	SAJPND1_00639	Staphylococcus aureus subsp. aureus	41 kDa	0.545455	0.272727	0.5	0.636364	0.454545	0.714286	0.59±0.06	0.0121217	0.36±0.13	0.503347	0.61±0.15	0.154846
A0A0D6DNL7_STAAU	UDP-N-acetylglucosamine 2-epimerase	SAJPND1_02087	Staphylococcus aureus subsp. aureus	43 kDa	0.9	1.2	1.33333	0.9	1.3	1.44444	0.9	#DIV/0!	1.25±0.07	0.909492	1.39±0.08	0.0198039
A0A0D6GHB0_STAAU	Putative glycosyl transferases	tagE_3	Staphylococcus aureus	57 kDa	0.8	0.9	1.125	0.6	0.7	1.16667	0.70±0.14	0.095466	0.80±0.14	0.0309058	1.15±0.03	0.552786
A0A0E1AI63_STAAU	Peptide methionine sulfoxide reductase MsrB	msrB	Staphylococcus aureus subsp. aureus Z172	16 kDa	0.583333	0.666667	1.14286	0.666667	0.666667	1	0.63±0.06	0.0121217	0.67	0.905258	1.07±0.10	0.42265
A0A0E1AI69_STAAU	Uncharacterized protein	SAZ172_1441	Staphylococcus aureus subsp. aureus Z172	16 kDa	1.4	1.6	1.14286	1.4	1.8	1.28571	1.4	#DIV/0!	1.70±0.14	0.161479	1.21±0.10	0.095466
A0A077VQI5_STAAU	Cell cycle protein GpsB	gpsB	Staphylococcus aureus	13 kDa	1	1.33333	1.33333	1.11111	1.22222	1.1	1.06±0.08	0.42265	1.28±0.08	0.112092	1.22±0.16	0.105573
A0A0D1HPJ7_STAAU	DNA-directed RNA polymerase subunit omega	rpoZ	Staphylococcus aureus subsp. aureus	8 kDa	1.09091	1.63636	1.5	1.09091	1.63636	1.5	1.09	#DIV/0!	1.64	0.0737022	1.5	#DIV/0!
A0A077VG64_STAAU	30S ribosomal protein S17	rpsQ	Staphylococcus aureus	10 kDa	1	1.44444	1.44444	1.33333	1.55556	1.16667	1.17±0.24	0.42265	1.50±0.08	1	1.31±0.20	0.198216
A0A077TYE7_STAAU	Uncharacterized protein conserved in bacteria	ERS140095_00284	Staphylococcus aureus	100 kDa	0.5	0.333333	0.666667	0.5	0.416667	0.833333	0.5	#DIV/0!	0.38±0.06	0.745274	0.75±0.12	0.095466
A0A077U9X8_STAAU	Two-component response regulator	nreC	Staphylococcus aureus	24 kDa	1.41667	1.41667	1	1.5	1.25	0.833333	1.46±0.06	0.0081634	1.33±0.12	0.945397	0.92±0.12	0.311753
A0A090LTQ1_STAAU	ATP-dependent RecD-like DNA helicase	recD2	Staphylococcus aureus	93 kDa	1	1.11111	1.11111	0.777778	0.777778	1	0.89±0.16	0.42265	0.94±0.24	0.2719	1.06±0.08	0.80755
A0A090LW12_STAAU	Poly(Glycerol-phosphate) alpha-glucosyltransferase	SAU060112_10705	Staphylococcus aureus	57 kDa	0.625	0.375	0.6	0.5	0.375	0.75	0.56±0.09	0.0198039	0.38	0.000221293	0.68±0.11	0.095466
A0A090LW57_STAAU	ABC transporter, permease protein	SAU060112_100003	Staphylococcus aureus	53 kDa	0.363636	0.181818	0.5	0.363636	0.181818	0.5	0.36	#DIV/0!	0.18	0.949795	0.5	#DIV/0!
A0A090LWW0_STAAU	Bifunctional protein GlmU	glmU	Staphylococcus aureus	49 kDa	1.08333	1.75	1.61538	1	1.41667	1.41667	1.04±0.06	0.42265	1.58±0.24	0.344647	1.52±0.14	0.0875789
A0A090N2E4_STAAU	Cof-like hydrolase	SAU060112_60089	Staphylococcus aureus	32 kDa	0.8	1.2	1.5	1	1.2	1.2	0.90±0.14	0.42265	1.2	0.905258	1.35±0.21	0.095466
A0A0B6XQW2_STAAU	2-oxoisovalerate dehydrogenase subunit alpha	bfmBAA	Staphylococcus aureus	36 kDa	0.666667	0.888889	1.33333	0.666667	0.777778	1.16667	0.67	#DIV/0!	0.83±0.08	0.905258	1.25±0.12	0.095466
A0A0B6XRY6_STAAU	Aspartate aminotransferase	dapL	Staphylococcus aureus	43 kDa	1.3	0.9	0.692308	1.6	1.3	0.8125	1.45±0.21	0.095466	1.10±0.28	0.868779	0.75±0.08	0.296474
A0A0D1G6I7_STAAU	Strain SA-120 Contig629, whole genome shotgun sequence	QU38_12450	Staphylococcus aureus subsp. aureus	24 kDa	1.1	0.9	0.818182	1	1	1	1.05±0.07	0.42265	0.95±0.07	0.804172	0.91±0.13	0.292893
A0A0D1HMN3_STAAU	DNA topoisomerase 3	topB	Staphylococcus aureus subsp. aureus	82 kDa	1.1	1.2	1.09091	1.2	1	0.833333	1.15±0.07	0.095466	1.10±0.14	0.764806	0.96±0.18	0.698489
A0A0D1I600_STAAU	Uncharacterized N-acetyltransferase QU38_12215	QU38_12215	Staphylococcus aureus subsp. aureus	17 kDa	0.416667	0.75	1.8	0.416667	0.583333	1.4	0.42	#DIV/0!	0.67±0.12	0.720262	1.60±0.28	0.095466
A0A0D1JBN2_STAAU	33 kDa chaperonin	hslO	Staphylococcus aureus subsp. aureus	32 kDa	1.7	2.4	1.41176	1.4	1.7	1.21429	1.55±0.21	0.0669922	2.05±0.49	0.807228	1.31±0.14	0.319586
A0A0D1JLL3_STAAU	Adenosylmethionine-8-amino-7-oxononanoate aminotransferase	bioA	Staphylococcus aureus subsp. aureus	51 kDa	0.5	0.4	0.8	0.4	0.3	0.75	0.45±0.07	0.0081634	0.35±0.07	0.0653217	0.78±0.04	0.292893
A0A0D6DEQ9_STAAU	Phosphoesterase, DHH family protein	SAJPND1_01651	Staphylococcus aureus subsp. aureus	37 kDa	0.8	0.7	0.875	0.9	0.8	0.888889	0.85±0.07	0.095466	0.75±0.07	0.7231	0.88±0.01	0.292893
A0A0D6DKQ1_STAAU	Ribosome-binding factor A	rbfA	Staphylococcus aureus subsp. aureus	15 kDa	1.08333	1.08333	1	0.5	0.75	1.5	0.79±0.41	0.549165	0.92±0.24	0.232157	1.25±0.35	0.745543
A0A0D6GUT9_STAAU	Dehydrosqualene desaturase	crtN	Staphylococcus aureus	57 kDa	0.9	0.6	0.666667	1	0.6	0.6	0.95±0.07	0.42265	0.6	0.00954199	0.63±0.05	0.0198039
A0A0E1VKR4_STAA3	ABC transporter, ATP-binding protein	HMPREF0776_1978	Staphylococcus aureus subsp. aureus USA300_TCH959	36 kDa	0.615385	0.230769	0.375	0.538462	0.307692	0.571429	0.58±0.05	0.0081634	0.27±0.05	0.000928439	0.47±0.14	0.0298575
A0A0E7DTW4_STAAU	Putative lipoprotein	ERS157365_00280	Staphylococcus aureus	28 kDa	1.2	0.5	0.416667	1.2	0.6	0.5	1.2	#DIV/0!	0.55±0.07	0.769025	0.46±0.06	0.00586515
MENG_STAAB	Demethylmenaquinone methyltransferase	menG	Staphylococcus aureus (strain bovine RF122 / ET3-1)	27 kDa	0.9	1.1	1.22222	1	1.4	1.4	0.95±0.07	0.42265	1.25±0.21	0.0860439	1.31±0.13	0.198216
A0A0D6DAN7_STAAU	Trehalose-6-phosphate hydrolase	SAJPND1_00463	Staphylococcus aureus subsp. aureus	63 kDa	1.18182	1.36364	1.15385	1	1.54545	1.54545	1.09±0.13	0.42265	1.45±0.13	0.793321	1.35±0.28	0.105573
A0A0D6DPZ8_STAAU	Acetyltransferase	SAJPND1_02520	Staphylococcus aureus subsp. aureus	11 kDa	1.14286	1	0.875	1.14286	1.28571	1.125	1.14	#DIV/0!	1.14±0.20	0.177808	1.00±0.18	1
A0A077W554_STAAU	Membrane associated protein	ERS140026_02425	Staphylococcus aureus	10 kDa	0.6	0.8	1.33333	0.6	0.8	1.33333	0.6	#DIV/0!	0.8	0.54147	1.33	#DIV/0!
A0A062W0D7_STAAU	Phage antirepressor protein	SAU060112_50049	Staphylococcus aureus	29 kDa	0.8	1.6	2	1.3	2	1.53846	1.05±0.35	0.859972	1.80±0.28	0.163872	1.77±0.33	0.143905
A0A069FSL4_STAAU	UPF0154 protein CO98_0281	CO98_0281	Staphylococcus aureus subsp. aureus CO-98	10 kDa	0.909091	1	1.1	0.909091	1.18182	1.3	0.91	#DIV/0!	1.09±0.13	0.480676	1.20±0.14	0.183503
A0A077U7M7_STAAU	Two component transcriptional regulator VraR%2C LuxR family	vraR_2	Staphylococcus aureus	24 kDa	0.777778	0.666667	0.857143	0.666667	0.555556	0.833333	0.72±0.08	0.0377496	0.61±0.08	0.320959	0.85±0.02	0.292893
A0A077UMA1_STAAU	Copper-translocating P-type ATPase	copA	Staphylococcus aureus	87 kDa	0.75	0.75	1	0.666667	0.75	1.125	0.71±0.06	0.0198039	0.75	0.0290154	1.06±0.09	0.42265
A0A077UYM9_STAAU	DNA repair protein radA	ERS140147_02511	Staphylococcus aureus	50 kDa	0.833333	0.75	0.9	0.75	0.916667	1.22222	0.79±0.06	0.0377496	0.83±0.12	0.840705	1.06±0.23	0.698489
A0A077VD35_STAAU	Multidrug resistance protein (Function not yet clear)	ERS140254_01513	Staphylococcus aureus	23 kDa	1.44444	1.77778	1.23077	1.22222	1.55556	1.27273	1.33±0.16	0.095466	1.67±0.16	0.962717	1.25±0.03	0.16795
A0A090LQD2_STAAU	Glycerophosphoryl diester phosphodiesterase	glpQ	Staphylococcus aureus	35 kDa	0.583333	0.25	0.428571	0.75	0.333333	0.444444	0.67±0.12	0.057191	0.29±0.06	0.10505	0.44±0.01	0.0565436
A0A090LYS1_STAAU	Glucokinase	bglK	Staphylococcus aureus	32 kDa	0.9	0.9	1	1	1	1	0.95±0.07	0.42265	0.95±0.07	0.54147	1	1
A0A0B6XPK3_STAAU	Formamidopyrimidine-DNA glycosylase	mutM	Staphylococcus aureus	33 kDa	1.1	1	0.909091	0.9	1	1.11111	1.00±0.14	1	1	0.320959	1.01±0.14	1
A0A0B6XQQ3_STAAU	Aliphatic amidase amiE	amiE	Staphylococcus aureus	30 kDa	1	1.18182	1.18182	0.909091	1.27273	1.4	0.95±0.06	0.42265	1.23±0.06	0.570495	1.29±0.15	0.0513167
A0A0B6XRI7_STAAU	Lysophospholipase%3B Monoglyceride lipase%3B putative	ytpA	Staphylococcus aureus	32 kDa	0.833333	1	1.2	0.75	0.75	1	0.79±0.06	0.0377496	0.88±0.18	0.460696	1.10±0.14	0.591752
A0A0D1GCF8_STAAU	Hydroxyacylglutathione hydrolase	QU38_09205	Staphylococcus aureus subsp. aureus	23 kDa	8	13.3333	1.66667	2.54545	3.72727	1.46429	5.27±3.86	0.275814	8.53±6.79	0.466728	1.57±0.14	0.630809
A0A0D1H0I7_STAAU	Ferrichrome-bindingprotein	SAJPND1_02259	Staphylococcus aureus subsp. aureus	34 kDa	0.777778	1	1.28571	0.888889	1	1.125	0.83±0.08	0.095466	1	0.315962	1.21±0.11	0.095466
A0A0D1H6Z1_STAAU	Nitric oxide synthase oxygenase	QU38_06960	Staphylococcus aureus subsp. aureus	42 kDa	0.7	0.4	0.571429	0.7	0.3	0.428571	0.7	#DIV/0!	0.35±0.07	0.00131914	0.50±0.10	0.0198039
A0A0D1KA16_STAAU	Strain SA-120 Contig620, whole genome shotgun sequence	QU38_04440	Staphylococcus aureus subsp. aureus	24 kDa	0.636364	0.454545	0.714286	0.727273	0.454545	0.625	0.68±0.06	0.0198039	0.45	0.247324	0.67±0.06	0.0377496
A0A0D3QB98_STAAU	Fructosamine kinase	CH51_13825	Staphylococcus aureus	33 kDa	0.888889	1.11111	1.25	0.777778	1.22222	1.57143	0.83±0.08	0.095466	1.17±0.08	0.549272	1.41±0.23	0.0513167
A0A0D6DD63_STAAU	Peptide methionine sulfoxide reductase MsrA	msrA	Staphylococcus aureus subsp. aureus	21 kDa	0.3	0.3	1	0.5	0.4	0.8	0.40±0.14	0.0266715	0.35±0.07	0.666181	0.90±0.14	0.698489
A0A0D6H1V0_STAAU	Phage protein	ERS157381_02759	Staphylococcus aureus	20 kDa	1.9	3.1	1.63158	1.4	2.1	1.5	1.65±0.35	0.121541	2.60±0.71	0.573598	1.57±0.09	0.231342
A0A0E1AMS3_STAAU	Uncharacterized protein	SAZ172_2244	Staphylococcus aureus subsp. aureus Z172	16 kDa	0.5	0.5	1	0.333333	0.416667	1.25	0.42±0.12	0.0198039	0.46±0.06	0.00232746	1.13±0.18	0.698489
A0A090M1C4_STAAU	Dihydroorotate dehydrogenase (quinone)	pyrD	Staphylococcus aureus	40 kDa	0.666667	0.333333	0.5	0.555556	0.333333	0.6	0.61±0.08	0.0198039	0.33	0.00446858	0.55±0.07	0.0377496
A0A077UDM1_STAAU	Manganese ABC transporter%2C ATP-binding protein SitB	sitB	Staphylococcus aureus	28 kDa	0.545455	0.454545	0.833333	0.636364	0.454545	0.714286	0.59±0.06	0.0121217	0.45	0.719901	0.77±0.08	0.095466
A0A090LTN7_STAAU	Adenine phosphoribosyltransferase	apt	Staphylococcus aureus	19 kDa	1.25	1.16667	0.933333	1.25	1.16667	0.933333	1.25	#DIV/0!	1.17	0.64664	0.93	#DIV/0!
A0A090LUJ0_STAAU	Protease synthase and sporulation negative regulatory protein PAI 1	paiA	Staphylococcus aureus	20 kDa	0.9	0.7	0.777778	0.8	0.7	0.875	0.85±0.07	0.095466	0.7	0.0194731	0.83±0.07	0.095466
A0A090LUQ0_STAAU	Glycerate kinase	glxK	Staphylococcus aureus	41 kDa	0.666667	0.444444	0.666667	0.777778	0.555556	0.714286	0.72±0.08	0.0377496	0.50±0.08	0.893039	0.69±0.03	0.105573
A0A090LZQ0_STAAU	Putative RNA-binding protein YqeI	yqeI	Staphylococcus aureus	11 kDa	1.2	1.3	1.08333	1.1	1.2	1.09091	1.15±0.07	0.095466	1.25±0.07	0.909492	1.09±0.01	0.292893
A0A0B6XL04_STAAU	PTS system trehalose-specific transporter subunit IIBC	treB	Staphylococcus aureus	51 kDa	0.666667	0.583333	0.875	0.583333	0.75	1.28571	0.63±0.06	0.0121217	0.67±0.12	0.951248	1.08±0.29	0.698489
A0A0B6XPY3_STAAU	Riboflavin biosynthesis protein RibBA	ribA	Staphylococcus aureus	44 kDa	1.08333	1.25	1.15385	1.25	1.5	1.2	1.17±0.12	0.183503	1.38±0.18	0.00954199	1.18±0.03	0.29986
A0A0C2L9V4_STAAU	Putative N-acetylmannosamine-6-phosphate 2-epimerase	nanE	Staphylococcus aureus	25 kDa	1.23077	1.38462	1.125	1.38462	1.38462	1	1.31±0.11	0.057191	1.38	0.779861	1.06±0.09	0.42265
A0A0C5HFS8_STAAU	Adenylate cyclase	yjbK	Staphylococcus aureus	23 kDa	0.555556	0.444444	0.8	0.666667	0.555556	0.833333	0.61±0.08	0.0198039	0.50±0.08	0.795888	0.82±0.02	0.292893
A0A0D1H4E0_STAAU	Strain SA-120 Contig630, whole genome shotgun sequence	QU38_15005	Staphylococcus aureus subsp. aureus	43 kDa	4	2.11111	0.527778	3.55556	1.55556	0.4375	3.78±0.31	0.00633921	1.83±0.39	0.012811	0.48±0.06	0.0318776
A0A0D1JN11_STAAU	N utilization substance protein B homolog	nusB	Staphylococcus aureus subsp. aureus	15 kDa	0.833333	1.41667	1.7	1.08333	1.66667	1.53846	0.96±0.18	0.770584	1.54±0.18	0.27541	1.62±0.11	0.080855
A0A0D1JNI2_STAAU	Strain SA-120 Contig622, whole genome shotgun sequence	QU38_05340	Staphylococcus aureus subsp. aureus	30 kDa	1.11111	1.44444	1.3	1.11111	1.33333	1.2	1.11	#DIV/0!	1.39±0.08	1	1.25±0.07	0.0377496
A0A0D1JR84_STAAU	Strain SA-120 Contig628, whole genome shotgun sequence	QU38_10035	Staphylococcus aureus subsp. aureus	18 kDa	1.3	0.7	0.538462	0.5	0.4	0.8	0.90±0.57	0.825922	0.55±0.21	0.216358	0.67±0.18	0.49872
A0A0D6DEI5_STAAU	Ribonuclease BN	SAJPND1_01847	Staphylococcus aureus subsp. aureus	46 kDa	1.1	1	0.909091	1	0.8	0.8	1.05±0.07	0.42265	0.90±0.14	0.243625	0.85±0.08	0.311753
A0A0D6GCF0_STAAU	Putative aldehyde reductase-NAD dependent epimerase/dehydratase family protein	ERS195389_02148	Staphylococcus aureus	38 kDa	0.9	0.9	1	0.7	0.6	0.857143	0.80±0.14	0.183503	0.75±0.21	0.926691	0.93±0.10	0.80755
A0A0D6GCQ1_STAAU	Phosphoglycerate mutase	gpmA_1	Staphylococcus aureus	23 kDa	0.9	1.3	1.44444	1	1.3	1.3	0.95±0.07	0.42265	1.3	0.933881	1.37±0.10	0.0198039
A0A0D6GS23_STAAU	Tributyrin esterase	CH51_14025	Staphylococcus aureus	29 kDa	0.857143	1	1.16667	0.714286	0.857143	1.2	0.79±0.10	0.095466	0.93±0.10	0.505681	1.18±0.02	0.292893
A0A0D6GX81_STAAU	Cell wall surface anchor family protein	ERS445052_00900	Staphylococcus aureus	150 kDa	0.692308	0.692308	1	0.769231	0.769231	1	0.73±0.05	0.0198039	0.73±0.05	0.739701	1	1
A0A0E0VQS0_STAA5	Fructokinase	ST398NM01_2077	Staphylococcus aureus subsp. aureus 71193	35 kDa	1.66667	2.55556	1.53333	1.22222	1.88889	1.54545	1.44±0.31	0.183503	2.22±0.47	0.0157169	1.54±0.01	0.19171
A0A0E1X668_STAAU	2-oxoglutarate ferredoxin oxidoreductase subunit beta	HMPREF0769_12488	Staphylococcus aureus subsp. aureus MN8	31 kDa	1.55556	2.88889	1.85714	1.44444	3.11111	2.15385	1.50±0.08	0.0121217	3.00±0.16	0.48073	2.01±0.21	0.00678894
A0A0D6H787_STAAU	DNA-directed DNA polymerase	dnaE	Staphylococcus aureus	123 kDa	0.888889	0.666667	0.75	0.888889	0.555556	0.625	0.89	#DIV/0!	0.61±0.08	0.933881	0.69±0.09	0.0377496
A0A069FMD0_STAAU	Protein translocase subunit SecY	secY	Staphylococcus aureus subsp. aureus CO-98	47 kDa	0.75	1	1.33333	0.916667	1	1.09091	0.83±0.12	0.183503	1	0.320959	1.21±0.17	0.183503
A0A077UHU0_STAAU	Membrane spanning protein	ERS140147_01129	Staphylococcus aureus	30 kDa	0.9	0.8	0.888889	0.9	0.9	1	0.9	#DIV/0!	0.85±0.07	0.156696	0.94±0.08	0.42265
A0A077UJT8_STAAU	Regulatory protein Spx	spxA	Staphylococcus aureus	15 kDa	0.727273	0.727273	1	0.545455	0.909091	1.66667	0.64±0.13	0.057191	0.82±0.13	0.733489	1.33±0.47	0.292893
A0A077VN09_STAAU	Carboxypeptidase%2C M20(D) family	yxeP_3	Staphylococcus aureus	43 kDa	1	1.6	1.6	1.3	1.4	1.07692	1.15±0.21	0.42265	1.50±0.14	0.286792	1.34±0.37	0.19171
A0A077VZN2_STAAU	Uncharacterized conserved protein	ERS140167_01844	Staphylococcus aureus	17 kDa	1.22222	1.33333	1.09091	1.22222	1	0.818182	1.22±0	#DIV/0!	1.17±0.24	0.196261	0.95±0.19	0.770584
A0A090LV77_STAAU	Amidohydrolase family protein	SAU060112_40412	Staphylococcus aureus	38 kDa	1.11111	1.11111	1	1.33333	1.22222	0.916667	1.22±0.16	0.183503	1.17±0.08	0.640476	0.96±0.06	0.698489
A0A090LXY7_STAAU	Uncharacterized protein	SAU060112_30126	Staphylococcus aureus	36 kDa	0.7	0.4	0.571429	0.8	0.6	0.75	0.75±0.07	0.0377496	0.50±0.14	0.659017	0.66±0.13	0.154846
A0A090LZ96_STAAU	Uncharacterized protein	SAU060112_30053	Staphylococcus aureus	34 kDa	1.22222	1.44444	1.18182	1	1.22222	1.22222	1.11±0.16	0.42265	1.33±0.16	0.93537	1.20±0.03	0.292893
A0A0B6XLZ5_STAAU	EDD%2C DegV family domain protein	ERS094548_00154	Staphylococcus aureus	32 kDa	1	0.857143	0.857143	1	0.714286	0.714286	1	#DIV/0!	0.79±0.10	0.466317	0.79±0.10	0.095466
A0A0B6XN60_STAAU	Probable dual-specificity RNA methyltransferase RlmN	rlmN	Staphylococcus aureus	42 kDa	1.2	1.5	1.25	1.2	1.6	1.33333	1.2	#DIV/0!	1.55±0.07	0.315962	1.29±0.06	0.0198039
A0A0B6XNU4_STAAU	DNA primase	dnaG	Staphylococcus aureus	70 kDa	1	1.25	1.25	0.75	1.25	1.66667	0.88±0.18	0.42265	1.25	0.284686	1.46±0.29	0.095466
A0A0B6XQZ3_STAAU	S-ribosylhomocysteine lyase	luxS	Staphylococcus aureus	18 kDa	3.8	6.6	1.73684	3.8	6.9	1.81579	3.8	#DIV/0!	6.75±0.21	0.394787	1.78±0.06	0.00257548
A0A0B6XRJ3_STAAU	Riboflavin biosynthesis protein RibD	ribD	Staphylococcus aureus	39 kDa	0.714286	0.571429	0.8	0.714286	0.714286	1	0.71	#DIV/0!	0.64±0.10	0.0224609	0.90±0.14	0.42265
A0A0C5I0I9_STAAU	Oligopeptide transport system permease protein oppC	oppC_1	Staphylococcus aureus	40 kDa	0.714286	0.428571	0.6	0.571429	0.285714	0.5	0.64±0.10	0.0377496	0.36±0.10	0.534494	0.55±0.07	0.105573
A0A0D1FA44_STAAU	Strain SA-120 Contig617, whole genome shotgun sequence	QU38_03445	Staphylococcus aureus subsp. aureus	15 kDa	2.3	2.3	1	2.7	2.6	0.962963	2.50±0.28	0.0173173	2.45±0.21	0.0574222	0.98±0.03	0.859972
A0A0D1G395_STAAU	Acyl carrier protein phosphodiesterase	SAJPND1_00552	Staphylococcus aureus subsp. aureus	21 kDa	1.66667	2.66667	1.6	1.11111	1.44444	1.3	1.39±0.39	0.296474	2.06±0.86	0.6715	1.45±0.21	0.425304
A0A0D1G640_STAAU	Arginine repressor	argR	Staphylococcus aureus subsp. aureus	17 kDa	0.5	0.5	1	0.5	0.6	1.2	0.5	#DIV/0!	0.55±0.07	0.234023	1.10±0.14	0.42265
A0A0D1GMN8_STAAU	Hydrolase	QU38_11475	Staphylococcus aureus subsp. aureus	32 kDa	0.769231	0.769231	1	0.846154	0.692308	0.818182	0.81±0.05	0.0377496	0.73±0.05	0.069109	0.91±0.13	0.292893
A0A0D1GN53_STAAU	Strain SA-120 Contig628, whole genome shotgun sequence	QU38_09620	Staphylococcus aureus subsp. aureus	18 kDa	0.5	0.3	0.6	0.6	0.4	0.666667	0.55±0.07	0.0121217	0.35±0.07	0.000608185	0.63±0.05	0.105573
A0A0D1H334_STAAU	Putative kinase associated protein B family protein	QU38_11380	Staphylococcus aureus subsp. aureus	15 kDa	0.888889	0.555556	0.625	0.777778	0.444444	0.571429	0.83±0.08	0.095466	0.5±0.08	0.00122492	0.60±0.04	0.0513167
A0A0D1HEF4_STAAU	6,7-dimethyl-8-ribityllumazine synthase	ribH	Staphylococcus aureus subsp. aureus	16 kDa	0.333333	0.25	0.75	0.333333	0.333333	1	0.33	#DIV/0!	0.29±0.06	0.177808	0.88±0.18	0.42265
A0A0D1JKT6_STAAU	S-adenosylmethionine:tRNA ribosyltransferase-isomerase	queA	Staphylococcus aureus subsp. aureus	39 kDa	0.8	1.1	1.375	0.8	1	1.25	0.8	#DIV/0!	1.05±0.07	0.464169	1.31±0.09	0.0377496
A0A0D6DB70_STAAU	Staphylococcal accessory regulator-like protein	SAJPND1_00668	Staphylococcus aureus subsp. aureus	17 kDa	1.18182	0.636364	0.538462	0.909091	0.636364	0.7	1.05±0.19	0.770584	0.64	0.273057	0.62±0.11	0.095466
A0A0D6DDG6_STAAU	Isoprenyl transferase	SAJPND1_01192	Staphylococcus aureus subsp. aureus	32 kDa	0.8	0.9	1.125	1	1.2	1.2	0.90±0.14	0.42265	1.05±0.21	0.519503	1.16±0.05	0.492907
A0A0D6DM29_STAAU	5-formyltetrahydrofolate cyclo-ligase	SAJPND1_01504	Staphylococcus aureus subsp. aureus	23 kDa	0.777778	0.777778	1	0.777778	0.777778	1	0.78	#DIV/0!	0.78	0.399162	1	#DIV/0!
A0A0D6FQZ9_STAAU	NADH-dependent dehydrogenase	ycjS_2	Staphylococcus aureus	39 kDa	0.833333	0.666667	0.8	0.916667	0.833333	0.909091	0.88±0.06	0.095466	0.75±0.12	0.443798	0.85±0.08	0.311753
A0A0D6GKH3_STAAU	FAD-dependent pyridine nucleotide-disulfide oxidoreductase	fccB	Staphylococcus aureus	45 kDa	1.72727	3.18182	1.84211	1.72727	2.72727	1.57895	1.73	#DIV/0!	2.95±0.32	0.534825	1.71±0.19	0.0326246
A0A0E1AGE4_STAAU	Uncharacterized protein	SAZ172_1345	Staphylococcus aureus subsp. aureus Z172	12 kDa	0.5	0.5	1	0.5	0.6	1.2	0.5	#DIV/0!	0.55±0.07	0.00122492	1.10±0.14	0.42265
A0A0E1VIJ7_STAA3	HTH-type transcriptional regulator rot	HMPREF0776_2797	Staphylococcus aureus subsp. aureus USA300_TCH959	18 kDa	0.666667	0.444444	0.666667	0.666667	0.555556	0.833333	0.67	#DIV/0!	0.5±0.08	0.599478	0.75±0.12	0.095466
A0A0D6DLY9_STAAU	Probable tRNA sulfurtransferase	thiI	Staphylococcus aureus subsp. aureus	46 kDa	1.3	1	0.769231	1.7	1.1	0.647059	1.5±0.28	0.129612	1.05±0.07	0.276208	0.71±0.09	0.160746
A0A0D1HX32_STAAU	Strain SA-120 Contig626, whole genome shotgun sequence	QU38_07345	Staphylococcus aureus subsp. aureus	25 kDa	2.77778	1.77778	0.64	2.44444	1.44444	0.590909	2.61±0.24	0.0105328	1.61±0.24	0.761258	0.62±0.03	0.0513167
A0A0E1VGA3_STAA3	Uncharacterized protein	HMPREF0776_2863	Staphylococcus aureus subsp. aureus USA300_TCH959	53 kDa	0.909091	0.636364	0.7	0.727273	0.454545	0.625	0.82±0.13	0.183503	0.55±0.13	0.00388254	0.66±0.05	0.16795
A0A0D1I997_STAAU	Strain SA-120 Contig626, whole genome shotgun sequence	QU38_07935	Staphylococcus aureus subsp. aureus	26 kDa	0.7	0.7	1	0.8	0.7	0.875	0.75±0.07	0.0377496	0.7	0.679709	0.94±0.09	0.42265
A0A0E0VPJ4_STAA5	Phosphoribosylamine--glycine ligase	purD	Staphylococcus aureus subsp. aureus 71193	46 kDa	2.27273	1.72727	0.76	1.72727	1.36364	0.789474	2.00±0.39	0.0669922	1.55±0.26	0.0133284	0.77±0.02	0.29986
A0A0D1HV16_STAAU	Putative cytosolic protein	QU38_12695	Staphylococcus aureus subsp. aureus	11 kDa	0.727273	1.45455	2	0.727273	1.45455	2	0.73	#DIV/0!	1.45	0.401788	2	#DIV/0!
A0A077U9X3_STAAU	General stress protein%2C Gls24 family	ERS140147_02383	Staphylococcus aureus	13 kDa	0.6	1	1.66667	1.7	1.1	0.647059	1.15±0.78	0.810642	1.05±0.07	0.286444	1.16±0.72	0.873
A0A0D1JWV4_STAAU	50S ribosomal protein L28	rpmB	Staphylococcus aureus subsp. aureus	7 kDa	1.5	2.5	1.66667	1.6	2.6	1.625	1.55±0.07	0.0081634	2.55±0.07	0.142552	1.65±0.03	0.00496281
A0A033UZD3_STAAU	Chaperone protein DnaK	dnaK	Staphylococcus aureus C0673	66 kDa	0.454545	1.27273	2.8	0.636364	1.18182	1.85714	0.55±0.13	0.0377496	1.23±0.06	0.614432	2.33±0.67	0.0215079
A0A0B6XRG8_STAAU	Lipoprotein	ERS094548_00892	Staphylococcus aureus	23 kDa	0.5	0.4	0.8	0.5	0.4	0.8	0.5	#DIV/0!	0.4	0.736864	0.8	#DIV/0!
A0A0D1H088_STAAU	50S ribosomal protein L35	rpmI	Staphylococcus aureus subsp. aureus	8 kDa	1.5	2.3	1.53333	1.6	2	1.25	1.55±0.07	0.0081634	2.15±0.21	0.57535	1.39±0.20	0.0629574
A0A0D6H8Z6_STAAU	Thiaminase II	tenA	Staphylococcus aureus	27 kDa	0.9	0.6	0.666667	0.9	0.7	0.777778	0.9	#DIV/0!	0.65±0.07	0.710275	0.72±0.08	0.0377496
A0A069G080_STAAU	50S ribosomal protein L33	rpmG_1	Staphylococcus aureus subsp. aureus CO-98	6 kDa	1.6	1.5	0.9375	1.8	2	1.11111	1.70±0.14	0.0198039	1.75±0.35	0.409109	1.02±0.12	0.869811
A0A077TW62_STAAU	LPXTG specific sortase A	srtA	Staphylococcus aureus	24 kDa	1.08333	0.833333	0.769231	1.16667	0.75	0.642857	1.13±0.06	0.095466	0.79±0.06	0.00446858	0.71±0.09	0.0298575
A0A077VHR5_STAAU	Phosphomevalonate kinase	mvaK2	Staphylococcus aureus	40 kDa	1	0.9	0.9	1.1	1	0.909091	1.05±0.07	0.42265	0.95±0.07	0.253837	0.90±0.01	0.292893
A0A090LRI5_STAAU	Glucosamine-6-phosphate deaminase	nagB	Staphylococcus aureus	28 kDa	0.666667	0.666667	1	0.444444	0.444444	1	0.56±0.16	0.057191	0.56±0.16	0.00641724	1	1
A0A090LRU6_STAAU	Regulatory protein RecX	recX	Staphylococcus aureus	32 kDa	0.8	0.6	0.75	0.6	0.5	0.833333	0.70±0.14	0.095466	0.55±0.07	0.48895	0.79±0.06	0.311753
A0A090M2S9_STAAU	Uncharacterized deoxyribonuclease YabD	yabD	Staphylococcus aureus	29 kDa	2.5	3.3	1.32	2.3	3.1	1.34783	2.40±0.14	0.00506332	3.20±0.14	0.0447045	1.33±0.02	0.0298575
A0A0B6XL55_STAAU	Hydrolase (HAD superfamily)	ywpJ_1	Staphylococcus aureus	32 kDa	1.25	1.58333	1.26667	1.25	1.66667	1.33333	1.25	#DIV/0!	1.63±0.06	0.54147	1.30±0.05	0.0121217
A0A0B6XLD2_STAAU	Sporulation protein	yaaT	Staphylococcus aureus	30 kDa	1.09091	0.909091	0.833333	1.27273	0.909091	0.714286	1.18±0.13	0.183503	0.91	0.14993	0.77±0.08	0.095466
A0A0B6XRM8_STAAU	Glycine betaine transport ATP-binding protein	proV_2	Staphylococcus aureus	46 kDa	0.666667	0.777778	1.16667	0.666667	0.666667	1	0.67	#DIV/0!	0.72±0.08	0.793321	1.08±0.12	0.42265
A0A0C5HFW6_STAAU	Aromatic amino acid aminotransferase	patA	Staphylococcus aureus	43 kDa	1.2	1	0.833333	1.2	1.1	0.916667	1.2	#DIV/0!	1.05±0.07	0.3125	0.88±0.06	0.095466
A0A0D1ITZ0_STAAU	Glycine cleavage system H protein	QU38_14165	Staphylococcus aureus subsp. aureus	12 kDa	0.916667	0.916667	1	0.916667	0.833333	0.909091	0.92	#DIV/0!	0.88±0.06	0.630147	0.95±0.06	0.42265
A0A0D1JDR6_STAAU	Strain SA-120 Contig623, whole genome shotgun sequence	QU38_05770	Staphylococcus aureus subsp. aureus	40 kDa	1.1	1.6	1.45455	1.1	1.6	1.45455	1.1	#DIV/0!	1.6	1	1.45	#DIV/0!
A0A0D1JT33_STAAU	Cardiolipin synthase	QU38_06435	Staphylococcus aureus subsp. aureus	57 kDa	0.454545	0.363636	0.8	0.545455	0.363636	0.666667	0.50±0.06	0.0081634	0.36	0.0133284	0.73±0.09	0.095466
A0A0D1K6G2_STAAU	Putative NmrA family protein	SAJPND1_02580	Staphylococcus aureus subsp. aureus	31 kDa	0.7	0.7	1	0.9	0.7	0.777778	0.80±0.14	0.183503	0.7	0.43494	0.89±0.16	0.42265
A0A0D6DIA2_STAAU	Tyrosine-protein kinase	SAJPND4_00130	Staphylococcus aureus subsp. aureus	26 kDa	3.7	2.9	0.783784	4.5	3.6	0.8	4.10±0.57	0.0162447	3.25±0.49	0.45508	0.79±0.01	0.25089
A0A0D6DL97_STAAU	Putative ACT domain protein	SAJPND1_01213	Staphylococcus aureus subsp. aureus	34 kDa	0.8	0.8	1	0.6	0.5	0.833333	0.70±0.14	0.095466	0.65±0.21	0.472469	0.92±0.12	0.80755
A0A0D6H7B9_STAAU	Alpha-acetolactate decarboxylase	aldC_2	Staphylococcus aureus	26 kDa	2.36364	3.45455	1.46154	1.45455	2.36364	1.625	1.91±0.64	0.183503	2.91±0.77	0.696506	1.54±0.12	0.29435
A0A0E0VS19_STAA5	Carboxylic ester hydrolase	ST398NM01_2504	Staphylococcus aureus subsp. aureus 71193	52 kDa	0.3	0.2	0.666667	0.3	0.1	0.333333	0.3	#DIV/0!	0.15±0.07	0.137297	0.50±0.24	0.095466
A0A0E1AFV2_STAAU	Non-canonical purine NTP pyrophosphatase	SAZ172_1150	Staphylococcus aureus subsp. aureus Z172	21 kDa	0.8	0.8	1	0.8	0.8	1	0.8	#DIV/0!	0.8	0.371421	1	#DIV/0!
A0A0E1VYJ0_STAA3	Urease accessory protein UreG	ureG	Staphylococcus aureus subsp. aureus USA300_TCH959	22 kDa	1.6	4.1	2.5625	1.4	3.8	2.71429	1.50±0.14	0.0377496	3.95±0.21	0.356965	2.64±0.11	0.00537083
A0A0E8H010_STAAU	Cell shape-determining protein MreC	ERS094548_00451	Staphylococcus aureus	31 kDa	0.727273	0.818182	1.125	0.818182	0.727273	0.888889	0.77±0.06	0.0377496	0.77±0.06	0.636864	1.01±0.17	1
A0A077UA73_STAAU	RNA binding protein%2C contains ribosomal protein S1 domain	yugI_2	Staphylococcus aureus	15 kDa	0.9	1.7	1.88889	1	1.8	1.8	0.95±0.07	0.42265	1.75±0.07	0.830018	1.84±0.06	0.00772212
A0A0D1IJC4_STAAU	Strain SA-120 Contig621, whole genome shotgun sequence	QU38_04710	Staphylococcus aureus subsp. aureus	23 kDa	0.5	0.4	0.8	0.5	0.6	1.2	0.5	#DIV/0!	0.50±0.14	0.253837	1.00±0.28	1
A0A090LPQ6_STAAU	Glycerol uptake operon antiterminator regulatory protein	glpP	Staphylococcus aureus	20 kDa	0.916667	0.833333	0.909091	0.916667	0.75	0.818182	0.92	#DIV/0!	0.79±0.06	0.148778	0.86±0.06	0.095466
A0A0D6DCF3_STAAU	Extracellular fibrinogen-binding protein	SAJPND1_01081	Staphylococcus aureus subsp. aureus	13 kDa	0.1	0	0	0.2	0.1	0.5	0.15±0.07	0.00344235	0.05±0.07	0.615708	0.25±0.35	0.292893
A0A0D1JUA6_STAAU	UPF0473 protein QU38_08855	QU38_08855	Staphylococcus aureus subsp. aureus	12 kDa	1.94444	2.33333	1.2	2.8	2.13333	0.761905	2.37±0.60	0.0286763	2.23±0.14	0.0772502	0.98±0.31	0.828781
A0A0B6XKV9_STAAU	Isochorismatase	yecD	Staphylococcus aureus	21 kDa	1.16667	2	1.71429	1.25	2.16667	1.73333	1.21±0.06	0.0377496	2.08±0.12	0.317441	1.72±0.01	0.0111486
A0A069FXC5_STAAU	Alkyl hydroperoxide reductase, F subunit	ahpF	Staphylococcus aureus subsp. aureus CO-98	55 kDa	1.4	1.1	0.785714	1.9	1.3	0.684211	1.65±0.35	0.121541	1.20±0.14	0.764806	0.73±0.07	0.23663
A0A090LR32_STAAU	Uncharacterised protein	ERS094548_00225	Staphylococcus aureus	11 kDa	0.9	1	1.11111	0.7	0.8	1.14286	0.80±0.14	0.183503	0.90±0.14	0.745274	1.13±0.02	0.552786
A0A090LR87_STAAU	Uncharacterized protein	SAU060112_10564	Staphylococcus aureus	51 kDa	0.875	1	1.14286	1	1.5	1.5	0.94±0.09	0.42265	1.25±0.35	0.919437	1.32±0.25	0.349055
A0A090LXB7_STAAU	Luciferase-like monooxygenase	SAU060112_20273	Staphylococcus aureus	39 kDa	0.8	0.5	0.625	0.9	0.6	0.666667	0.85±0.07	0.095466	0.55±0.07	0.60511	0.65±0.03	0.0513167
A0A090LYX3_STAAU	Inosine-uridine preferring nucleoside hydrolase	SAU060112_40119	Staphylococcus aureus	35 kDa	1.45455	2.09091	1.4375	1.27273	2.09091	1.64286	1.36±0.13	0.057191	2.09	0.803176	1.54±0.15	0.0152681
A0A090N1D1_STAAU	ABC transporter	yfmR	Staphylococcus aureus	72 kDa	0.666667	0.444444	0.666667	0.555556	0.333333	0.6	0.61±0.08	0.0198039	0.39±0.08	0.764109	0.63±0.05	0.105573
A0A0B6XP66_STAAU	UvrABC system protein C	uvrC	Staphylococcus aureus	69 kDa	0.9	1	1.11111	1.4	1.4	1	1.15±0.35	0.609433	1.20±0.28	0.219307	1.06±0.08	0.890236
A0A0B6XTA2_STAAU	Glutathione S-transferase-related transmembrane protein	ERS094548_02294	Staphylococcus aureus	17 kDa	1.72727	1.81818	1.05263	0.909091	1.27273	1.4	1.32±0.58	0.5181	1.55±0.39	0.795635	1.23±0.25	0.689315
A0A0C5HKH2_STAAU	PTS-dependent dihydroxyacetone kinase phosphotransfer protein	dhaM	Staphylococcus aureus	13 kDa	1.3	0.7	0.538462	1.2	0.8	0.666667	1.25±0.07	0.0377496	0.75±0.07	0.793321	0.60±0.09	0.0194193
A0A0D1H0C9_STAAU	Membrane-associated protein	SAJPND1_02340	Staphylococcus aureus subsp. aureus	52 kDa	1.1	1.2	1.09091	0.9	1.1	1.22222	1.00±0.14	1	1.15±0.07	0.630147	1.16±0.09	0.311753
A0A0D1HST0_STAAU	Putative sporulation transcription regulator WhiA	whiA	Staphylococcus aureus subsp. aureus	36 kDa	0.7	0.6	0.857143	0.6	0.6	1	0.65±0.07	0.0198039	0.6	0.578924	0.93±0.10	0.42265
A0A0D1IIB4_STAAU	Riboflavin biosynthesis protein	QU38_12720	Staphylococcus aureus subsp. aureus	37 kDa	1.5	2.7	1.8	1.3	2	1.53846	1.40±0.14	0.057191	2.35±0.49	0.578924	1.67±0.18	0.120785
A0A0D1JK42_STAAU	Methionine import ATP-binding protein MetN	metN	Staphylococcus aureus subsp. aureus	38 kDa	0.8	0.6	0.75	0.6	0.6	1	0.70±0.14	0.095466	0.6	0.00954199	0.88±0.18	0.42265
A0A0D6GIE2_STAAU	NADH-dependent dehydrogenase	ycjS_2	Staphylococcus aureus	39 kDa	0.666667	0.5	0.75	0.833333	0.666667	0.8	0.75±0.12	0.095466	0.58±0.12	0.132419	0.78±0.04	0.292893
A0A0D6GYV8_STAAU	Extracellular matrix binding protein	ebh_1	Staphylococcus aureus	1136 kDa	0.571429	0.428571	0.75	1.07143	0.857143	0.8	0.82±0.35	0.549165	0.64±0.30	0.0446127	0.78±0.04	0.641943
A0A0D6H9E5_STAAU	Soluble hydrogenase subunit	ERS445051_01666	Staphylococcus aureus	43 kDa	0.909091	0.545455	0.6	0.818182	0.545455	0.666667	0.86±0.06	0.095466	0.55	0.922089	0.63±0.05	0.0198039
A0A0D6HNC6_STAAU	MarR family transcriptional regulator	sarZ	Staphylococcus aureus	17 kDa	0.8	1.06667	1.33333	0.933333	1.2	1.28571	0.87±0.09	0.183503	1.13±0.09	0.497097	1.31±0.03	0.105573
A0A0E0VSZ0_STAA5	GTP pyrophosphokinase	ST398NM01_2559	Staphylococcus aureus subsp. aureus 71193	27 kDa	0.625	0.625	1	0.625	0.75	1.2	0.63	#DIV/0!	0.69±0.09	0.581991	1.10±0.14	0.42265
A0A077U0Z6_STAAU	Biotin carboxyl carrier protein of acetyl-CoA carboxylase	accB_3	Staphylococcus aureus	17 kDa	1.22222	1.66667	1.36364	1.22222	1.88889	1.54545	1.22	#DIV/0!	1.78±0.16	0.200007	1.45±0.13	0.0377496
A0A077U0Y5_STAAU	L-serine dehydratase%2C alpha subunit	sdhA_1	Staphylococcus aureus	31 kDa	1.5	5.8	3.86667	1.4	4	2.85714	1.45±0.07	0.0121217	4.90±1.27	0.418428	3.36±0.71	0.0619838
A0A090LYP3_STAAU	Protein EsaA	esaA	Staphylococcus aureus	115 kDa	1.2	0.6	0.5	1.4	0.6	0.428571	1.30±0.14	0.095466	0.6	0.000345549	0.46±0.05	0.0198039
A0A0D1IXM8_STAAU	Small heat shock protein	QU38_07680	Staphylococcus aureus subsp. aureus	17 kDa	0.428571	0.857143	2	0.571429	0.714286	1.25	0.50±0.10	0.0198039	0.79±0.10	0.122355	1.63±0.53	0.105573
A0A090LZ53_STAAU	L-lactate permease	lctP	Staphylococcus aureus	57 kDa	0.4	0.3	0.75	0.2	0.1	0.5	0.30±0.14	0.0198039	0.20±0.14	0.425089	0.63±0.18	0.552786
A0A090LTW9_STAAU	Dihydrolipoyl dehydrogenase	bfmBC	Staphylococcus aureus	51 kDa	0.9	1.1	1.22222	1.1	1.1	1	1.00±0.14	1	1.1	0.188187	1.11±0.16	0.42265
A0A0D1GQ94_STAAU	Transcriptional regulator IcaR	SAJPND1_02678	Staphylococcus aureus subsp. aureus	22 kDa	0.9	1.2	1.33333	1.1	1.5	1.36364	1.00±0.14	1	1.35±0.21	0.804172	1.35±0.02	0.19171
A0A068E0M3_STAAU	CopZ	copZ	Staphylococcus aureus	7 kDa	1.4	1	0.714286	1.3	0.6	0.461538	1.35±0.07	0.0198039	0.80±0.28	1	0.59±0.18	0.116459
A0A0D6DKC9_STAAU	UPF0738 protein SAJPND1_00926	SAJPND1_00926	Staphylococcus aureus subsp. aureus	15 kDa	1.375	1.5	1.09091	1.75	1.5	0.857143	1.56±0.27	0.095466	1.5	0.131646	0.97±0.17	0.770584
A0A0D1IX47_STAAU	Trp repressor binding protein	SAJPND1_00599	Staphylococcus aureus subsp. aureus	20 kDa	1.5	2.5	1.66667	2	2.4	1.2	1.75±0.35	0.095466	2.45±0.07	0.230749	1.43±0.33	0.110999
A0A069G1W4_STAAU	Major cold shock protein CspA	cspA	Staphylococcus aureus subsp. aureus CO-98	7 kDa	3.66667	2.11111	0.575758	1	0.777778	0.777778	2.33±1.89	0.42265	1.44±0.94	0.898563	0.68±0.14	0.611486
A0A077TYE1_STAAU	Uncharacterized protein	ERS140095_00281	Staphylococcus aureus	29 kDa	0.5	0.3	0.6	0.4	0.4	1	0.45±0.07	0.0081634	0.35±0.07	0.000959436	0.80±0.28	0.292893
A0A077UFT7_STAAU	Lipoprotein	ERS140147_00473	Staphylococcus aureus	35 kDa	0.7	0.5	0.714286	0.7	0.3	0.428571	0.7	#DIV/0!	0.40±0.14	0.779302	0.57±0.20	0.095466
A0A077USL8_STAAU	L-lactate permease	lctP_1	Staphylococcus aureus	56 kDa	0.9	1.3	1.44444	1	1.4	1.4	0.95±0.07	0.42265	1.35±0.07	0.0257214	1.42±0.03	0.0298575
A0A077W066_STAAU	YwhD	ERS140167_02052	Staphylococcus aureus	19 kDa	1.11111	1.55556	1.4	1.77778	1.88889	1.0625	1.44±0.47	0.314006	1.72±0.24	0.644582	1.23±0.24	0.533748
A0A090LRF4_STAAU	Uncharacterized protein	SAU060112_10743	Staphylococcus aureus	40 kDa	0.538462	0.538462	1	0.538462	0.461538	0.857143	0.54	#DIV/0!	0.5±0.05	0.144271	0.93±0.10	0.42265
A0A0C5HKE6_STAAU	Hypothetical esterase/lipase	pip	Staphylococcus aureus	30 kDa	1.11111	1.22222	1.1	1.11111	1.33333	1.2	1.11	#DIV/0!	1.28±0.08	0.3125	1.15±0.07	0.095466
A0A0C5IA17_STAAU	DNA-3-methyladenine glycosylase	tag	Staphylococcus aureus	21 kDa	1.41667	0.916667	0.647059	1.25	0.666667	0.533333	1.33±0.12	0.057191	0.79±0.18	0.422823	0.59±0.08	0.0690507
A0A0D1FDF3_STAAU	UPF0291 protein QU38_13075	QU38_13075	Staphylococcus aureus subsp. aureus	9 kDa	1.88889	4.11111	2.17647	1.77778	3.33333	1.875	1.83±0.08	0.00441503	3.72±0.55	0.240696	2.03±0.21	0.0406345
A0A0D1FNG4_STAAU	Aspartyl/glutamyl-tRNA(Asn/Gln) amidotransferase subunit C	gatC	Staphylococcus aureus subsp. aureus	11 kDa	0.888889	1.11111	1.25	1.22222	1.44444	1.18182	1.06±0.24	0.770584	1.28±0.24	0.709597	1.22±0.05	0.4453
A0A0D1HFY3_STAAU	Strain SA-120 Contig628, whole genome shotgun sequence	QU38_10330	Staphylococcus aureus subsp. aureus	28 kDa	1	0.818182	0.818182	0.727273	0.636364	0.875	0.86±0.19	0.42265	0.73±0.13	0.494072	0.85±0.04	0.492907
A0A0D1HWL9_STAAU	Acetyltransferase	QU38_06220	Staphylococcus aureus subsp. aureus	33 kDa	0.9	1.2	1.33333	1	1.1	1.1	0.95±0.07	0.42265	1.15±0.07	0.179909	1.22±0.16	0.105573
A0A0D1JM30_STAAU	Ribosomal silencing factor RsfS	rsfS	Staphylococcus aureus subsp. aureus	13 kDa	1.22222	1.77778	1.45455	1.22222	2.11111	1.72727	1.22	#DIV/0!	1.94±0.24	0.474346	1.59±0.19	0.0493458
A0A0D6DEN2_STAAU	Uncharacterized protein	SAJPND1_01887	Staphylococcus aureus subsp. aureus	58 kDa	0.8	0.7	0.875	0.7	0.8	1.14286	0.75±0.07	0.0377496	0.75±0.07	0.00388254	1.01±0.19	1
A0A0D6FMN0_STAAU	Putative cytosolic protein	ERS445051_00083	Staphylococcus aureus	51 kDa	1.63636	0.727273	0.444444	1.81818	0.727273	0.4	1.73±0.13	0.0152681	0.73	0.000975319	0.42±0.03	0.0081634
A0A0D6GHE7_STAAU	Protease	ERS445051_00905	Staphylococcus aureus	86 kDa	0.8	0.7	0.875	0.8	0.8	1	0.8	#DIV/0!	0.75±0.07	0.0431922	0.94±0.09	0.42265
A0A077UZP7_STAAU	Transcriptional repressor NrdR	nrdR	Staphylococcus aureus	18 kDa	0.545455	0.363636	0.666667	0.545455	0.454545	0.833333	0.55	#DIV/0!	0.41±0.06	0.862025	0.75±0.12	0.095466
A0A0D1IZ12_STAAU	D-alanine--poly(phosphoribitol) ligase subunit 2	dltC	Staphylococcus aureus subsp. aureus	9 kDa	2.33333	2.11111	0.904762	2.77778	2.33333	0.84	2.56±0.31	0.0198039	2.22±0.16	0.000347891	0.87±0.05	0.311753
A0A077UEX9_STAAU	Putative cysteine ligase BshC	bshC	Staphylococcus aureus	63 kDa	1.4	2.2	1.57143	1.5	2.2	1.46667	1.45±0.07	0.0121217	2.2	0.533355	1.52±0.07	0.00441503
A0A0D6HFE5_STAAU	Repressor-like protein	ERS445051_01972	Staphylococcus aureus	27 kDa	1.3	0.5	0.384615	1.3	0.9	0.692308	1.3	#DIV/0!	0.70±0.28	0.560689	0.54±0.22	0.095466
A0A077TXT4_STAAU	Energy-coupling factor transporter ATP-binding protein EcfA	ecfA1_2	Staphylococcus aureus	33 kDa	0.9	1.1	1.22222	1	1	1	0.95±0.07	0.42265	1.05±0.07	0.327503	1.11±0.16	0.292893
A0A0D1IHR8_STAAU	Uncharacterized protein	SAJPND1_00150	Staphylococcus aureus subsp. aureus	8 kDa	3.625	7.125	1.96552	2.375	4.75	2	3.00±0.88	0.0853409	5.94±1.68	0.387528	1.98±0.02	0.160044
A0A077UNV8_STAAU	Glycosyltransferase	pimB	Staphylococcus aureus	43 kDa	1.11111	0.666667	0.6	0.888889	0.555556	0.625	1.00±0.16	1	0.61±0.08	0.823433	0.61±0.02	0.0886776
A0A0D1HK28_STAAU	Strain SA-120 Contig627, whole genome shotgun sequence	QU38_08645	Staphylococcus aureus subsp. aureus	48 kDa	1.2	1.7	1.41667	1.1	1.2	1.09091	1.15±0.07	0.095466	1.45±0.35	0.771255	1.25±0.23	0.360398
A0A0D1HUP1_STAAU	Nucleoside transporter	QU38_09615	Staphylococcus aureus subsp. aureus	44 kDa	0.428571	0.285714	0.666667	0.428571	0.285714	0.666667	0.43	#DIV/0!	0.29	0.328805	0.67	#DIV/0!
A0A0C5HNG2_STAAU	Putative GTP cyclohydrolase 1 type 2	ERS445051_01511	Staphylococcus aureus	41 kDa	0.833333	1	1.2	1	1.33333	1.33333	0.92±0.12	0.42265	1.17±0.24	0.615136	1.27±0.09	0.311753
A0A0E1VQA6_STAA3	Immunoglobulin-binding protein sbi	sbi	Staphylococcus aureus subsp. aureus USA300_TCH959	50 kDa	0.5	0.3	0.6	0.5	0.3	0.6	0.5	#DIV/0!	0.3	0.900369	0.6	#DIV/0!
A0A0D1G616_STAAU	Putative cytosolic protein	QU38_09200	Staphylococcus aureus subsp. aureus	12 kDa	1.2	1.8	1.5	1.2	1.3	1.08333	1.2	#DIV/0!	1.55±0.35	0.961253	1.29±0.29	0.296474
A0A077UJU1_STAAU	Glyoxalase/bleomycin resistance protein/dioxygenase superfamily protein	ERS140147_00454	Staphylococcus aureus	14 kDa	0.8	0.6	0.75	0.7	0.4	0.571429	0.75±0.07	0.0377496	0.5±0.14	0.0195835	0.66±0.13	0.154846
A0A077UYI3_STAAU	Ribonuclease 3	rnc	Staphylococcus aureus	28 kDa	0.777778	0.777778	1	0.666667	0.777778	1.16667	0.72±0.08	0.0377496	0.78	0.719901	1.08±0.12	0.42265
A0A090LR04_STAAU	Substrate binding domain of ABC-type glycine betaine transport system family protein	SAU060112_10543	Staphylococcus aureus	56 kDa	1.15385	0.769231	0.666667	1.15385	0.769231	0.666667	1.15	#DIV/0!	0.77	0.0562939	0.67	#DIV/0!
A0A090LTA2_STAAU	PTS system N-acetylglucosamine-specific EIICB component	nagP	Staphylococcus aureus	53 kDa	0.875	0.625	0.714286	1	0.75	0.75	0.94±0.09	0.42265	0.69±0.09	0.196261	0.73±0.03	0.105573
A0A090LY36_STAAU	Uncharacterized protein	SAU060112_30171	Staphylococcus aureus	38 kDa	1.42857	1	0.7	1.42857	1.14286	0.8	1.43	#DIV/0!	1.07±0.10	0.3125	0.75±0.07	0.0377496
A0A0B6XN18_STAAU	Ribulokinase	araB	Staphylococcus aureus	61 kDa	0.7	0.7	1	0.8	0.8	1	0.75±0.07	0.0377496	0.75±0.07	0.793321	1	1
A0A0D1FG22_STAAU	Iron-dependent repressor	QU38_10190	Staphylococcus aureus subsp. aureus	25 kDa	1	1	1	0.75	0.916667	1.22222	0.88±0.18	0.42265	0.96±0.06	0.267804	1.11±0.16	0.591752
A0A0D1HQ98_STAAU	Histidine kinase	QU38_10565	Staphylococcus aureus subsp. aureus	40 kDa	0.555556	0.333333	0.6	0.444444	0.333333	0.75	0.50±0.08	0.0121217	0.33	0.38639	0.68±0.11	0.095466
A0A0D1I8V4_STAAU	Strain SA-120 Contig627, whole genome shotgun sequence	QU38_08420	Staphylococcus aureus subsp. aureus	49 kDa	0.909091	0.909091	1	0.818182	0.818182	1	0.86±0.06	0.095466	0.86±0.06	0.630147	1	1
A0A0D1J8V1_STAAU	Glycerophosphoryl diester phosphodiesterase	SAJPND1_01669	Staphylococcus aureus subsp. aureus	28 kDa	1.09091	1.36364	1.25	1.18182	1.36364	1.15385	1.14±0.06	0.095466	1.36	0.864567	1.20±0.07	0.0377496
A0A0D1JNX0_STAAU	Glutamate racemase	murI	Staphylococcus aureus subsp. aureus	30 kDa	0.714286	0.714286	1	0.714286	0.857143	1.2	0.71	#DIV/0!	0.79±0.10	0.402832	1.10±0.14	0.42265
A0A0D1JWT0_STAAU	Putative ATPase	QU38_13460	Staphylococcus aureus subsp. aureus	29 kDa	1.27273	1.90909	1.5	1.81818	2.72727	1.5	1.55±0.39	0.183503	2.32±0.58	0.0809052	1.5	0.256642
A0A0D1JZQ8_STAAU	Hydrolase	SAJPND1_01552	Staphylococcus aureus subsp. aureus	20 kDa	1.5	1.6	1.06667	1.9	1.9	1	1.70±0.28	0.0728274	1.75±0.21	0.790655	1.03±0.05	0.859972
A0A0D6DIG3_STAAU	PTS system, glucose-specific IIBC component	SAJPND1_00218	Staphylococcus aureus subsp. aureus	55 kDa	0.7	0.5	0.714286	0.9	0.6	0.666667	0.80±0.14	0.183503	0.55±0.07	0.688323	0.69±0.03	0.154846
A0A0D6DJA5_STAAU	GlcNAc-PI de-N-acetylase family protein	SAJPND1_00561	Staphylococcus aureus subsp. aureus	26 kDa	1	1.22222	1.22222	1.11111	1.44444	1.3	1.06±0.08	0.42265	1.33±0.16	0.243625	1.26±0.05	0.154846
A0A0D6DK25_STAAU	Uncharacterized protein	SAJPND1_00730	Staphylococcus aureus subsp. aureus	34 kDa	0.777778	1	1.28571	0.888889	1.11111	1.25	0.83±0.08	0.095466	1.06±0.08	0.632813	1.27±0.03	0.105573
A0A0D6DKS1_STAAU	23S rRNA methyltransferase	SAJPND1_01063	Staphylococcus aureus subsp. aureus	27 kDa	1	0.8	0.8	0.7	0.7	1	0.85±0.21	0.42265	0.75±0.07	0.0431922	0.90±0.14	0.591752
A0A0D6DNP1_STAAU	Uncharacterized protein	SAJPND1_02074	Staphylococcus aureus subsp. aureus	19 kDa	0.666667	0.555556	0.833333	0.666667	0.444444	0.666667	0.67	#DIV/0!	0.50±0.08	0.00283785	0.75±0.12	0.095466
A0A0D6GAR1_STAAU	Carboxylesterase	est_2	Staphylococcus aureus	28 kDa	0.666667	0.555556	0.833333	0.666667	0.666667	1	0.67	#DIV/0!	0.61±0.08	0.00804989	0.92±0.12	0.42265
A0A0E1VPM5_STAA3	Uncharacterized protein	HMPREF0776_0727	Staphylococcus aureus subsp. aureus USA300_TCH959	13 kDa	0.777778	0.666667	0.857143	0.666667	0.777778	1.16667	0.72±0.08	0.0377496	0.72±0.08	0.737918	1.01±0.22	1
A0A0D6HKP6_STAAU	Asparaginase	ansA	Staphylococcus aureus	36 kDa	1.25	2	1.6	1.25	1.5	1.2	1.25	#DIV/0!	1.75±0.35	0.204562	1.40±0.28	0.183503
A0A069G4G3_STAAU	Recombination protein RecR	recR	Staphylococcus aureus subsp. aureus CO-98	22 kDa	2.61538	3.92308	1.5	2.92308	4.07692	1.39474	2.77±0.22	0.00747674	4.00±0.11	0.434017	1.45±0.07	0.0189771
A0A0B6XQX2_STAAU	Siderophore biosynthesis protein	iucC_2	Staphylococcus aureus	76 kDa	1	0.8	0.8	0.9	0.7	0.777778	0.95±0.07	0.42265	0.75±0.07	0.554008	0.79±0.02	0.105573
A0A0D1K1G7_STAAU	Phosphopantetheine adenylyltransferase	coaD	Staphylococcus aureus subsp. aureus	18 kDa	0.916667	1.41667	1.54545	1.16667	1.83333	1.57143	1.04±0.18	0.770584	1.63±0.29	0.436909	1.56±0.02	0.13836
A0A0D1HVY3_STAAU	Strain SA-120 Contig625, whole genome shotgun sequence	QU38_06755	Staphylococcus aureus subsp. aureus	24 kDa	1.91667	1.33333	0.695652	1.08333	0.666667	0.615385	1.50±0.59	0.353003	1.00±0.47	0.726948	0.66±0.06	0.447655
A0A090LQY7_STAAU	Uncharacterized membrane protein in llm 5'region	SAU060112_10518	Staphylococcus aureus	40 kDa	1.23077	0.846154	0.6875	1.15385	0.692308	0.6	1.19±0.05	0.0377496	0.77±0.11	0.0461035	0.64±0.06	0.0389255
A0A0D6FWQ0_STAAU	ABC transporter ATP-binding protein	ERS445051_00328	Staphylococcus aureus	31 kDa	0.8	0.6	0.75	0.8	0.7	0.875	0.8	#DIV/0!	0.65±0.07	0.94259	0.81±0.09	0.095466
A0A0D6DEH7_STAAU	Dimethylallyltransferase	SAJPND1_01475	Staphylococcus aureus subsp. aureus	33 kDa	1	1.4	1.4	1	1.4	1.4	1	#DIV/0!	1.4	0.367315	1.4	#DIV/0!
A0A077U0G6_STAAU	Glycine betaine transporter OpuD	opuD_1	Staphylococcus aureus	60 kDa	2.2	4.1	1.86364	4.4	11.2	2.54545	3.30±1.56	0.171675	7.65±5.02	0.515239	2.2±0.48	0.362411
A0A0D1J6H7_STAAU	Strain SA-120 Contig629, whole genome shotgun sequence	QU38_13610	Staphylococcus aureus subsp. aureus	37 kDa	0.444444	0	0	0.444444	0	0	0.44	#DIV/0!	0	0.112092	0	#DIV/0!
A0A0D1G3X6_STAAU	UPF0297 protein QU38_08845	QU38_08845	Staphylococcus aureus subsp. aureus	10 kDa	0.625	0.875	1.4	0.625	0.75	1.2	0.63	#DIV/0!	0.81±0.09	0.353194	1.3±0.14	0.095466
A0A0D1H5K7_STAAU	Strain SA-120 Contig628, whole genome shotgun sequence	QU38_11760	Staphylococcus aureus subsp. aureus	7 kDa	4.3	4.5	1.04651	3.8	3.9	1.02632	4.05±0.35	0.00665166	4.20±0.42	0.422838	1.04±0.01	0.737889
A0A090LVR9_STAAU	Uncharacterized protein	SAU060112_10595	Staphylococcus aureus	25 kDa	0.7	0.6	0.857143	0.8	0.6	0.75	0.75±0.07	0.0377496	0.6	0.800888	0.80±0.08	0.095466
A0A077U010_STAAU	Neutral zinc metallopeptidase family	ERS140095_01150	Staphylococcus aureus	25 kDa	1.16667	1.5	1.28571	0.916667	1.25	1.36364	1.04±0.18	0.770584	1.38±0.18	0.216358	1.32±0.06	0.2
A0A077UPP3_STAAU	Holliday junction ATP-dependent DNA helicase RuvA	ruvA	Staphylococcus aureus	22 kDa	0.916667	1.16667	1.27273	0.916667	1	1.09091	0.92	#DIV/0!	1.08±0.12	0.577686	1.18±0.13	0.183503
A0A090LSW9_STAAU	NmrA family protein	SAU060112_20341	Staphylococcus aureus	32 kDa	1.1	0.9	0.818182	1	0.8	0.8	1.05±0.07	0.42265	0.85±0.07	0.362838	0.81±0.01	0.105573
A0A090LZN4_STAAU	Biotin carboxylase 1	accC	Staphylococcus aureus	50 kDa	2	3.6	1.8	1.6	4.5	2.8125	1.80±0.28	0.057191	4.05±0.64	0.487684	2.31±0.72	0.044713
A0A090N1W4_STAAU	Uncharacterized AAA domain-containing protein YrvN	yrvN	Staphylococcus aureus	47 kDa	0.7	0.4	0.571429	0.8	0.4	0.5	0.75±0.07	0.0377496	0.4	0.497888	0.54±0.05	0.0198039
A0A0B6XLS6_STAAU	UDP-2-acetamido-2%2C6-dideoxy-beta-L-talose 4-dehydrogenase	ERS094548_01225	Staphylococcus aureus	42 kDa	6.1	3.6	0.590164	7.3	4	0.547945	6.70±0.85	0.0108995	3.80±0.28	0.421719	0.57±0.03	0.0444175
A0A0B6XMQ8_STAAU	Myo-inositol-1(Or 4)-monophosphatase	suhB_1	Staphylococcus aureus	30 kDa	0.8	0.6	0.75	0.8	0.7	0.875	0.8	#DIV/0!	0.65±0.07	0.93537	0.81±0.09	0.095466
A0A0B6XMY8_STAAU	Aluminum resistance protein	ERS094548_02563	Staphylococcus aureus	46 kDa	1.22222	1.33333	1.09091	1.33333	1.55556	1.16667	1.28±0.08	0.0377496	1.44±0.16	0.688323	1.13±0.05	0.311753
A0A0B6XQQ8_STAAU	Single-stranded-DNA-specific exonuclease recJ	recJ	Staphylococcus aureus	86 kDa	0.7	0.5	0.714286	0.9	1	1.11111	0.80±0.14	0.183503	0.75±0.35	0.284606	0.91±0.28	0.869811
A0A0C5HLB6_STAAU	Acetyltransferase (GNAT family)	ERS445051_00926	Staphylococcus aureus	21 kDa	1	0.9	0.9	0.8	0.8	1	0.90±0.14	0.42265	0.85±0.07	0.394389	0.95±0.07	0.698489
A0A0D1H6B1_STAAU	Strain SA-120 Contig627, whole genome shotgun sequence	QU38_09360	Staphylococcus aureus subsp. aureus	16 kDa	2.6	4	1.53846	1.8	2.7	1.5	2.20±0.57	0.095466	3.35±0.92	0.292828	1.52±0.03	0.270851
A0A0D1HBU6_STAAU	Transcriptional regulator, GntR family protein	SAJPND1_01209	Staphylococcus aureus subsp. aureus	27 kDa	0.875	1.5	1.71429	1	1.375	1.375	0.94±0.09	0.42265	1.44±0.09	0.858685	1.54±0.24	0.0298575
A0A0D1IBW0_STAAU	Strain SA-120 Contig620, whole genome shotgun sequence	QU38_04480	Staphylococcus aureus subsp. aureus	26 kDa	0.727273	0.454545	0.625	0.727273	0.545455	0.75	0.73	#DIV/0!	0.50±0.06	0.815603	0.69±0.09	0.0377496
A0A0D1IKS3_STAAU	Potassium uptake protein ktrA	QU38_05690	Staphylococcus aureus subsp. aureus	24 kDa	1.13333	1.06667	0.941176	1	0.866667	0.866667	1.07±0.09	0.42265	0.97±0.14	0.321232	0.90±0.05	0.492907
A0A0D1IUM8_STAAU	L-serine dehydratase beta subunit	SAJPND1_02531	Staphylococcus aureus subsp. aureus	25 kDa	1.33333	5.5	4.125	1.25	5.75	4.6	1.29±0.06	0.0198039	5.63±0.18	0.444466	4.36±0.34	0.000923276
A0A0D3QBH3_STAAU	Peptide synthetase	grsB	Staphylococcus aureus	273 kDa	0.4	0.4	1	0.4	0.3	0.75	0.4	#DIV/0!	0.35±0.07	0.844599	0.88±0.18	0.42265
A0A0D6DFF7_STAAU	Uncharacterized protein	SAJPND1_01888	Staphylococcus aureus subsp. aureus	41 kDa	0.785714	1.07143	1.36364	0.714286	1	1.4	0.75±0.05	0.0198039	1.04±0.05	0.416259	1.38±0.03	0.0298575
A0A0D6GW28_STAAU	Glutamate dehydrogenase	lvr	Staphylococcus aureus	26 kDa	1.33333	0.833333	0.625	0.833333	0.75	0.9	1.08±0.35	0.770584	0.79±0.06	0.475703	0.76±0.19	0.368831
A0A0D6H0T7_STAAU	Phage protein	ERS445051_01427	Staphylococcus aureus	14 kDa	1.4	2.7	1.92857	1.5	2.4	1.6	1.45±0.07	0.0121217	2.55±0.21	0.316419	1.76±0.23	0.0200421
GRAR_STAA1	Response regulator protein GraR	graR	Staphylococcus aureus (strain Mu3 / ATCC 700698)	26 kDa	0.8	1	1.25	0.9	1	1.11111	0.85±0.07	0.095466	1	0.3125	1.18±0.10	0.095466
A0A0B6XQE4_STAAU	4-hydroxy-tetrahydrodipicolinate reductase	dapB	Staphylococcus aureus	27 kDa	1.25	1	0.8	1.125	1	0.888889	1.19±0.09	0.095466	1	0.337502	0.84±0.06	0.095466
A0A098H232_STAAU	Chromosome replication initiation protein dnaD	dnaD	Staphylococcus aureus	27 kDa	0.428571	0.428571	1	0.571429	0.714286	1.25	0.50±0.10	0.0198039	0.57±0.2	0.924495	1.13±0.18	0.698489
A0A0B6XLK5_STAAU	Allophanate hydrolase subunit 2 family protein	ERS094548_00186	Staphylococcus aureus	38 kDa	0.857143	0.714286	0.833333	0.714286	0.642857	0.9	0.79±0.1	0.095466	0.68±0.05	0.704689	0.87±0.05	0.311753
A0A0D6DD40_STAAU	UPF0223 protein SAJPND1_01024	SAJPND1_01024	Staphylococcus aureus subsp. aureus	11 kDa	2.44444	2.77778	1.13636	2	2.44444	1.22222	2.22±0.31	0.031504	2.61±0.24	0.142392	1.18±0.06	0.296474
A0A077W4L8_STAAU	ATP synthase epsilon chain	atpC	Staphylococcus aureus	15 kDa	1.11765	0.823529	0.736842	0.941176	0.647059	0.6875	1.03±0.12	0.770584	0.74±0.12	0.0243021	0.71±0.03	0.142507
A0A0E1VK30_STAA3	Uncharacterized protein	HMPREF0776_2340	Staphylococcus aureus subsp. aureus USA300_TCH959	23 kDa	1	0.9	0.9	1.1	0.9	0.818182	1.05±0.07	0.42265	0.9	0.14993	0.86±0.06	0.095466
A0A090N216_STAAU	Uncharacterized protein	SAU060112_40090	Staphylococcus aureus	35 kDa	0.7	0.5	0.714286	0.8	0.6	0.75	0.75±0.07	0.0377496	0.55±0.07	0.430101	0.73±0.03	0.105573
A0A090M0E8_STAAU	Molybdopterin synthase sulfur carrier subunit	moaD	Staphylococcus aureus	9 kDa	3.36364	4	1.18919	3.09091	3.81818	1.23529	3.23±0.19	0.00372749	3.91±0.13	0.0172669	1.21±0.03	0.0532084
A0A0D1JCN9_STAAU	Peptidyl-tRNA hydrolase	pth	Staphylococcus aureus subsp. aureus	22 kDa	1.4	2.8	2	1.8	2.9	1.61111	1.60±0.28	0.095466	2.85±0.07	0.190584	1.81±0.27	0.0261383
A0A090N2B6_STAAU	Putative tRNA threonylcarbamoyladenosine biosynthesis protein Gcp	gcp	Staphylococcus aureus	37 kDa	1.08333	1.25	1.15385	1	0.916667	0.916667	1.04±0.06	0.42265	1.08±0.24	0.674092	1.04±0.17	0.830969
A0A0D6DI82_STAAU	N-acetylmuramic acid 6-phosphate etherase	murQ	Staphylococcus aureus subsp. aureus	32 kDa	0.727273	0.727273	1	0.909091	0.909091	1	0.82±0.13	0.183503	0.82±0.13	0.163279	1	1
A0A068A489_STAAU	Inhibitor	scn_2	Staphylococcus aureus	13 kDa	0.2	0.1	0.5	0.3	0.1	0.333333	0.25±0.07	0.00441503	0.1	0.854252	0.42±0.12	0.095466
A0A069G9Z9_STAAU	Probable glycine dehydrogenase (decarboxylating) subunit 2	gcvPB	Staphylococcus aureus subsp. aureus CO-98	55 kDa	1.54545	2.63636	1.70588	1	1.54545	1.54545	1.27±0.39	0.42265	2.09±0.77	0.608469	1.63±0.11	0.311753
A0A077UJ41_STAAU	3-methyl-2-oxobutanoate hydroxymethyltransferase	panB	Staphylococcus aureus	29 kDa	0.666667	0.666667	1	0.666667	0.583333	0.875	0.67	#DIV/0!	0.63±0.06	0.00283785	0.94±0.09	0.42265
A0A090LQ50_STAAU	Isochorismate synthase family protein	SAU060112_10293	Staphylococcus aureus	52 kDa	1.09091	0.727273	0.666667	1	0.818182	0.818182	1.05±0.06	0.42265	0.77±0.06	0.505681	0.74±0.11	0.0513167
A0A090LTL9_STAAU	Putative lactam utilization protein, UPF0271 family	ybgL	Staphylococcus aureus	27 kDa	1.2	2	1.66667	1.4	2.7	1.92857	1.30±0.14	0.095466	2.35±0.49	0.153978	1.80±0.19	0.102105
A0A090N1W5_STAAU	Cysteine desulfurase (TRNA sulfurtransferase), PLP-dependent	iscS	Staphylococcus aureus	42 kDa	1.4	1.4	1	1.3	1.3	1	1.35±0.07	0.0198039	1.35±0.07	0.0611988	1	1
A0A090N220_STAAU	Cyclic pyranopterin monophosphate synthase accessory protein	moaC	Staphylococcus aureus	18 kDa	1.25	1.5	1.2	1.25	1.375	1.1	1.25	#DIV/0!	1.44±0.09	0.352028	1.15±0.07	0.095466
A0A0B4NC97_STAAU	ATPase	CH51_08115	Staphylococcus aureus	24 kDa	1	0.875	0.875	0.875	1.125	1.28571	0.94±0.09	0.42265	1.00±0.18	0.471266	1.08±0.29	0.698489
A0A0B6XMT0_STAAU	Carboxylesterase	est_1	Staphylococcus aureus	27 kDa	0.6	0.7	1.16667	0.5	0.6	1.2	0.55±0.07	0.0121217	0.65±0.07	0.0435049	1.18±0.02	0.292893
A0A0B6XR89_STAAU	Probable GTP-binding protein EngB	engB	Staphylococcus aureus	23 kDa	0.75	0.875	1.16667	0.75	1.125	1.5	0.75	#DIV/0!	1.00±0.18	0.320959	1.33±0.24	0.183503
A0A0C5HRP6_STAAU	Peptidase family U32	yhbU_2	Staphylococcus aureus	36 kDa	1.09091	1.36364	1.25	1.27273	1.36364	1.07143	1.18±0.13	0.183503	1.36	0.768567	1.16±0.13	0.183503
A0A0D1EST2_STAAU	Pyruvate formate-lyase-activating enzyme	QU38_14695	Staphylococcus aureus subsp. aureus	28 kDa	0.9	0.4	0.444444	0.8	0.4	0.5	0.85±0.07	0.095466	0.4	1	0.47±0.04	0.0121217
A0A0D1HB86_STAAU	Strain SA-120 Contig627, whole genome shotgun sequence	QU38_09160	Staphylococcus aureus subsp. aureus	16 kDa	1.22222	1.66667	1.36364	1.22222	1.88889	1.54545	1.22	#DIV/0!	1.78±0.16	0.503347	1.45±0.13	0.0377496
A0A0D1HD94_STAAU	Serine acetyltransferase	QU38_09660	Staphylococcus aureus subsp. aureus	24 kDa	0.692308	0.615385	0.888889	0.692308	0.538462	0.777778	0.69	#DIV/0!	0.58±0.05	0.0871673	0.83±0.08	0.095466
A0A0D1HI29_STAAU	Putative tRNA (cytidine(34)-2'-O)-methyltransferase	QU38_03970	Staphylococcus aureus subsp. aureus	18 kDa	1.1	1	0.909091	1.3	1.2	0.923077	1.20±0.14	0.183503	1.10±0.14	0.577686	0.92±0.01	0.552786
A0A0D1IL35_STAAU	NAD kinase	ppnK	Staphylococcus aureus subsp. aureus	31 kDa	0.6	0.6	1	0.6	0.7	1.16667	0.6	#DIV/0!	0.65±0.07	0.656646	1.08±0.12	0.42265
A0A0D1J012_STAAU	Accessory signal transduction protein GraX ApsX	SAJPND1_00658	Staphylococcus aureus subsp. aureus	35 kDa	1.11765	1.05882	0.947368	0.941176	1.11765	1.1875	1.03±0.12	0.770584	1.09±0.04	0.398672	1.07±0.17	0.591752
A0A0D1K2N9_STAAU	GlnQ protein	glnQ	Staphylococcus aureus subsp. aureus	27 kDa	0.444444	0.222222	0.5	0.555556	0.222222	0.4	0.50±0.08	0.0121217	0.22	0.968326	0.45±0.07	0.0377496
A0A0B6XS41_STAAU	ArsR family transcriptional regulator	ERS094548_01955	Staphylococcus aureus	22 kDa	2.5	1.7	0.68	1.7	1.4	0.823529	2.10±0.57	0.110703	1.55±0.21	1	0.75±0.10	0.326811
A0A0D1HGC5_STAAU	Strain SA-120 Contig630, whole genome shotgun sequence	QU38_15930	Staphylococcus aureus subsp. aureus	27 kDa	1.3	0.4	0.307692	1.6	0.5	0.3125	1.45±0.21	0.095466	0.45±0.07	0.00967895	0.31	0.0240999
A0A0D1HLR7_STAAU	Protein tyrosine phosphatase	QU38_07160	Staphylococcus aureus subsp. aureus	17 kDa	0.666667	0.777778	1.16667	0.444444	0.666667	1.5	0.56±0.16	0.057191	0.72±0.08	0.456171	1.33±0.24	0.311753
A0A0D6DKH5_STAAU	Cell division protein SepF	sepF	Staphylococcus aureus subsp. aureus	21 kDa	2.16667	2.5	1.15385	1.66667	1.83333	1.1	1.92±0.35	0.0669922	2.17±0.47	0.237786	1.13±0.04	0.609433
A0A077U895_STAAU	Membrane protein insertase YidC	oxaI	Staphylococcus aureus	34 kDa	1	1.5	1.5	0.75	0.916667	1.22222	0.88±0.18	0.42265	1.21±0.41	0.732076	1.36±0.20	0.403715
A0A090LUA6_STAAU	Putative acyl-CoA dehydrogenase YdbM	ydbM	Staphylococcus aureus	43 kDa	0.7	0.6	0.857143	0.8	0.7	0.875	0.75±0.07	0.0377496	0.65±0.07	0.811275	0.87±0.01	0.292893
A0A0D1J5Y0_STAAU	Strain SA-120 Contig628, whole genome shotgun sequence	QU38_11295	Staphylococcus aureus subsp. aureus	9 kDa	2	1.5	0.75	2.2	1.6	0.727273	2.10±0.14	0.0081634	1.55±0.07	0.329325	0.74±0.02	0.0389255
A0A0D6HYH0_STAAU	Putative DUF86-containing protein	yutE	Staphylococcus aureus	17 kDa	1	1.22222	1.22222	0.666667	1	1.5	0.83±0.24	0.42265	1.11±0.16	0.177808	1.36±0.20	0.29986
A0A090LW24_STAAU	Putative amidohydrolase YhaA	yhaA	Staphylococcus aureus	44 kDa	0.9	1	1.11111	0.8	1	1.25	0.85±0.07	0.095466	1	0.54147	1.18±0.10	0.095466
A0A090LZ77_STAAU	Oxygen sensor histidine kinase NreB	nreB	Staphylococcus aureus	39 kDa	1.4	1	0.714286	1.6	1.4	0.875	1.50±0.14	0.0377496	1.20±0.28	1	0.79±0.11	0.311753
A0A090LTA4_STAAU	Pyridine nucleotide-disulfide oxidoreductase family protein	SAU060112_30030	Staphylococcus aureus	58 kDa	0.8	0.8	1	1.1	0.8	0.727273	0.95±0.21	0.770584	0.8	0.156696	0.86±0.19	0.42265
A0A0B6XLB9_STAAU	N-acetylmannosaminyltransferase	tagA	Staphylococcus aureus	29 kDa	0.818182	0.818182	1	0.727273	0.909091	1.25	0.77±0.06	0.0377496	0.86±0.06	0.513504	1.13±0.18	0.292893
A0A0B6XPU4_STAAU	Ribosome maturation factor RimP	rimP	Staphylococcus aureus	18 kDa	1.33333	2	1.5	1.44444	1.88889	1.30769	1.39±0.08	0.0198039	1.94±0.08	0.0153628	1.40±0.14	0.0194193
A0A090N1T0_STAAU	Uncharacterized protein	SAU060112_20394	Staphylococcus aureus	20 kDa	1.36364	1.36364	1	1.36364	1.18182	0.866667	1.36	#DIV/0!	1.27±0.13	0.122355	0.93±0.09	0.42265
A0A0D1GYY0_STAAU	2-amino-4-hydroxy-6-hydroxymethyldihydropteridine pyrophosphokinase	SAJPND1_00506	Staphylococcus aureus subsp. aureus	18 kDa	1.22222	1.33333	1.09091	1.55556	1.88889	1.21429	1.39±0.24	0.144814	1.61±0.39	1	1.15±0.09	0.563564
A0A077U8P9_STAAU	Membrane spanning protein	ERS140026_02521	Staphylococcus aureus	13 kDa	0.230769	0.230769	1	0.307692	0.307692	1	0.27±0.05	0.00275863	0.27±0.05	0.233454	1	1
A0A090LYB7_STAAU	UDP-N-acetyl glucosamine-2-epimerase	rffE	Staphylococcus aureus	43 kDa	1.45455	1	0.6875	1.45455	1.18182	0.8125	1.45	#DIV/0!	1.09±0.13	0.267708	0.75±0.09	0.057191
A0A068DW71_STAAU	Uncharacterized protein	ERS445051_00250	Staphylococcus aureus	16 kDa	3	2.9	0.966667	2.7	2.6	0.962963	2.85±0.21	0.00651001	2.75±0.21	0.292144	0.96	0.683772
A0A090M0T0_STAAU	Protein GlcT	glcT	Staphylococcus aureus	33 kDa	0.9	1	1.11111	1	1.1	1.1	0.95±0.07	0.42265	1.05±0.07	0.255934	1.11±0.01	0.292893
A0A0E1XG29_STAAU	2,3,4,5-tetrahydropyridine-2,6-dicarboxylate N-acetyltransferase	dapD	Staphylococcus aureus subsp. aureus MN8	25 kDa	1.3	1.1	0.846154	1.4	1.3	0.928571	1.35±0.07	0.0198039	1.20±0.14	0.530412	0.89±0.06	0.311753
A0A0D6DGG6_STAAU	Uncharacterized protein	SAJPND1_02430	Staphylococcus aureus subsp. aureus	28 kDa	0.4	0.2	0.5	0.3	0.2	0.666667	0.35±0.07	0.00586515	0.2	0.52213	0.58±0.12	0.095466
A0A077VYM1_STAAU	Uncharacterized protein	ERS140167_01483	Staphylococcus aureus	20 kDa	1	0.8	0.8	1.3	1.5	1.15385	1.15±0.21	0.42265	1.15±0.49	0.871691	0.98±0.25	1
A0A0D1HJ33_STAAU	Gluconeogenesis factor	QU38_10895	Staphylococcus aureus subsp. aureus	36 kDa	0.9	0.9	1	0.8	0.6	0.75	0.85±0.07	0.095466	0.75±0.21	0.0611988	0.88±0.18	0.591752
A0A0D1IP72_STAAU	Strain SA-120 Contig619, whole genome shotgun sequence	QU38_04070	Staphylococcus aureus subsp. aureus	28 kDa	0.615385	0.538462	0.875	0.769231	0.615385	0.8	0.69±0.11	0.057191	0.58±0.05	0.0690317	0.84±0.05	0.311753
A0A077V6H0_STAAU	Conserved protein YbcLA	ERS140026_01683	Staphylococcus aureus	14 kDa	1.09091	1.09091	1	1	0.818182	0.818182	1.05±0.06	0.42265	0.95±0.19	1	0.91±0.13	0.591752
A0A069FT06_STAAU	Fructose-bisphosphate aldolase class 1	fda	Staphylococcus aureus subsp. aureus CO-98	33 kDa	1.36364	1	0.733333	1.45455	1.09091	0.75	1.41±0.06	0.0121217	1.05±0.06	0.589628	0.74±0.01	0.0298575
A0A077TZF0_STAAU	Spermidine/putrescine import ATP-binding protein PotA	potA	Staphylococcus aureus	41 kDa	0.7	1	1.42857	0.8	0.8	1	0.75±0.07	0.0377496	0.90±0.14	0.116117	1.21±0.30	0.311753
A0A077U2I8_STAAU	FMN-dependent NADH-azoreductase	azoR	Staphylococcus aureus	23 kDa	2.1	0.8	0.380952	2.1	0.8	0.380952	2.1	#DIV/0!	0.8	0.65147	0.38	#DIV/0!
A0A077UX80_STAAU	HmrA protein involved in methicillin resistance / amidohydrolase of M40 family	hmrA	Staphylococcus aureus	43 kDa	1.5	1.5	1	1.16667	1.08333	0.928571	1.33±0.24	0.183503	1.29±0.29	0.317653	0.96±0.05	0.890236
A0A077VXZ6_STAAU	ADP-dependent (S)-NAD(P)H-hydrate dehydratase	nnrD	Staphylococcus aureus	30 kDa	0.9	1.2	1.33333	1	1.4	1.4	0.95±0.07	0.42265	1.30±0.14	0.671171	1.37±0.05	0.0886776
A0A090LVY0_STAAU	Aspartate carbamoyltransferase	pyrB	Staphylococcus aureus	33 kDa	0.5	0.3	0.6	0.5	0.3	0.6	0.5	#DIV/0!	0.3	0.0273907	0.6	#DIV/0!
A0A090N1Q6_STAAU	Flavin reductase	SAU060112_20274	Staphylococcus aureus	21 kDa	0.818182	0.545455	0.666667	0.727273	0.636364	0.875	0.77±0.06	0.0377496	0.59±0.06	0.173548	0.77±0.15	0.105573
A0A0B6XM91_STAAU	Phosphoribosylformylglycinamidine synthase subunit PurL	purL	Staphylococcus aureus	80 kDa	1	0.9	0.9	1.6	1.1	0.6875	1.30±0.42	0.42265	1.00±0.14	1	0.79±0.15	0.442914
A0A0C5HUR0_STAAU	N-hydroxyarylamine O-acetyltransferase	nhoA	Staphylococcus aureus	30 kDa	1.18182	1	0.846154	0.909091	0.818182	0.9	1.05±0.19	0.770584	0.91±0.13	0.388504	0.87±0.04	0.492907
A0A0D1FG95_STAAU	Deoxyadenosine kinase	SAJPND1_00548	Staphylococcus aureus subsp. aureus	26 kDa	1.7	2.5	1.47059	1.6	2.2	1.375	1.65±0.07	0.00586515	2.35±0.21	0.116982	1.42±0.07	0.0474207
A0A0D1GXL0_STAAU	Uncharacterized protein	SAJPND1_01223	Staphylococcus aureus subsp. aureus	11 kDa	1.15385	1.23077	1.06667	1	0.923077	0.923077	1.08±0.11	0.42265	1.08±0.22	0.284606	0.99±0.10	1
A0A0D1H3M2_STAAU	Strain SA-120 Contig629, whole genome shotgun sequence	QU38_13510	Staphylococcus aureus subsp. aureus	20 kDa	1.25	2.125	1.7	1.125	1.875	1.66667	1.19±0.09	0.095466	2.00±0.18	0.0309058	1.68±0.02	0.0283344
A0A0D1IVT7_STAAU	GAF domain-containing protein	SAJPND1_01667	Staphylococcus aureus subsp. aureus	17 kDa	1.08333	1	0.923077	1.08333	1	0.923077	1.08	#DIV/0!	1	0.315962	0.92	#DIV/0!
A0A0D1JST6_STAAU	Peroxide operon regulator	QU38_07270	Staphylococcus aureus subsp. aureus	17 kDa	0.75	0.75	1	0.75	0.875	1.16667	0.75	#DIV/0!	0.81±0.09	0.103422	1.08±0.12	0.42265
A0A0D6DIR5_STAAU	Protein-arginine kinase	mcsB	Staphylococcus aureus subsp. aureus	39 kDa	0.375	0.375	1	0.5	0.375	0.75	0.44±0.09	0.0121217	0.38	0.80305	0.88±0.18	0.42265
A0A077UHD3_STAAU	Uridine kinase	udk	Staphylococcus aureus	23 kDa	1.1	1.6	1.45455	1.4	1.6	1.14286	1.25±0.21	0.237507	1.6	0.828693	1.30±0.22	0.144814
A0A090LUN9_STAAU	6-carboxyhexanoate--CoA ligase	bioW	Staphylococcus aureus	26 kDa	0.727273	0.545455	0.75	0.818182	0.545455	0.666667	0.77±0.06	0.0377496	0.55	0.012009	0.71±0.06	0.0377496
A0A090LWP1_STAAU	HTH-type transcriptional regulator SarS	sarS	Staphylococcus aureus	30 kDa	0.375	0.375	1	0.375	0.25	0.666667	0.38	#DIV/0!	0.31±0.09	0.152533	0.83±0.24	0.42265
A0A090LWW6_STAAU	Ribosomal RNA small subunit methyltransferase I	rsmI	Staphylococcus aureus	31 kDa	0.7	0.5	0.714286	0.8	0.8	1	0.75±0.07	0.0377496	0.65±0.21	0.789282	0.86±0.20	0.591752
A0A0B6XLN0_STAAU	Uracil-DNA glycosylase	ung	Staphylococcus aureus	25 kDa	1.3	1.3	1	1.3	1.1	0.846154	1.3	#DIV/0!	1.20±0.14	0.777235	0.92±0.11	0.42265
A0A077U4H1_STAAU	Glycine betaine ABC transport system%2C ATP-binding protein OpuAA	proV_2	Staphylococcus aureus	38 kDa	0.857143	1	1.16667	0.714286	0.857143	1.2	0.79±0.10	0.095466	0.93±0.1	0.54147	1.18±0.02	0.292893
A0A077UFS7_STAAU	NAD(FAD)-utilizing dehydrogenase	ERS140162_01434	Staphylococcus aureus	46 kDa	1.125	0.875	0.777778	1	0.875	0.875	1.06±0.09	0.42265	0.88	0.460909	0.83±0.07	0.095466
A0A0D1GT36_STAAU	RNA polymerase sigma factor	SAJPND1_02037	Staphylococcus aureus subsp. aureus	29 kDa	1.33333	1.77778	1.33333	1	1.44444	1.44444	1.17±0.24	0.42265	1.61±0.24	0.915707	1.39±0.08	0.2
A0A0D1IG60_STAAU	2-dehydropantoate 2-reductase	SAJPND1_02437	Staphylococcus aureus subsp. aureus	34 kDa	0.625	0.5	0.8	0.75	0.625	0.833333	0.69±0.09	0.0377496	0.56±0.09	0.42044	0.82±0.02	0.292893
A0A0B6XKZ1_STAAU	Sorbitol dehydrogenase	gutB_1	Staphylococcus aureus	38 kDa	2.4	3.7	1.54167	2.2	3.5	1.59091	2.30±0.14	0.00586515	3.60±0.14	0.318661	1.57±0.03	0.0116283
A0A0D6HDV8_STAAU	HIRAN domain-containing protein	ERS445051_01973	Staphylococcus aureus	34 kDa	1.4	1.3	0.928571	0.9	0.7	0.777778	1.15±0.35	0.609433	1.00±0.42	0.900369	0.85±0.11	0.737889
A0A0D1J8C4_STAAU	Xanthine phosphoribosyltransferase	xpt	Staphylococcus aureus subsp. aureus	21 kDa	0.666667	1.11111	1.66667	0.888889	1.22222	1.375	0.78±0.16	0.183503	1.17±0.08	0.309947	1.52±0.21	0.0886776
A0A0D1IW19_STAAU	Biotinc arboxyl carrier protein of acetyl-CoA carboxylase	SAJPND1_01561	Staphylococcus aureus subsp. aureus	17 kDa	2.55556	9.66667	3.78261	2.33333	13	5.57143	2.44±0.16	0.00586515	11.33±2.36	0.275222	4.68±1.26	0.0335457
A0A077UEH9_STAAU	Thymidine kinase	tdk	Staphylococcus aureus	22 kDa	1.2	1.6	1.33333	1	1.3	1.3	1.10±0.14	0.42265	1.45±0.21	0.158065	1.32±0.02	0.19171
A0A077UIR8_STAAU	Phosphotransferase enzyme family	ERS140147_01373	Staphylococcus aureus	31 kDa	1.33333	1.55556	1.16667	0.777778	1.11111	1.42857	1.06±0.39	0.859972	1.33±0.31	0.093599	1.30±0.19	0.516632
A0A069FS69_STAAU	Phosphocarrier protein HPr	ptsH	Staphylococcus aureus subsp. aureus CO-98	9 kDa	1.63636	1.18182	0.722222	1.27273	1	0.785714	1.45±0.26	0.129612	1.09±0.13	0.407626	0.75±0.04	0.215535
A0A0D1HN80_STAAU	Strain SA-120 Contig620, whole genome shotgun sequence	QU38_04400	Staphylococcus aureus subsp. aureus	23 kDa	0.3	0.2	0.666667	0.3	0.1	0.333333	0.3	#DIV/0!	0.15±0.07	0.00149648	0.50±0.24	0.095466
A0A0D1JRN5_STAAU	Strain SA-120 Contig627, whole genome shotgun sequence	QU38_09185	Staphylococcus aureus subsp. aureus	57 kDa	0.5	0.3	0.6	0.7	0.4	0.571429	0.60±0.14	0.057191	0.35±0.07	0.674451	0.59±0.02	0.154846
A0A0D6DNS8_STAAU	Putative cytosolic protein	SAJPND1_02061	Staphylococcus aureus subsp. aureus	14 kDa	1.44444	2.55556	1.76923	1.88889	3	1.58824	1.67±0.31	0.095466	2.78±0.31	0.379267	1.68±0.13	0.0715233
A0A0D6DHL3_STAAU	FAD-dependent oxidoreductase	SAJPND1_02667	Staphylococcus aureus subsp. aureus	26 kDa	7.1	11.5	1.61972	1.4	1.2	0.857143	4.25±4.03	0.372296	6.35±7.28	0.546547	1.24±0.54	0.755384
A0A0D6DNC2_STAAU	Mannose-6-phosphate isomerase	SAJPND1_02120	Staphylococcus aureus subsp. aureus	39 kDa	1	0.8	0.8	1.2	0.9	0.75	1.1±0.14	0.42265	0.85±0.07	0.0611988	0.78±0.04	0.154846
A0A077VM12_STAAU	Phage major capsid protein%2C HK97 family	ERS140147_01783	Staphylococcus aureus	47 kDa	0.9	0.6	0.666667	1	0.7	0.7	0.95±0.07	0.42265	0.65±0.07	0.00283785	0.68±0.02	0.0513167
A0A0D1FNA8_STAAU	Uncharacterized protein	SAJPND1_01144	Staphylococcus aureus subsp. aureus	36 kDa	2.2	0.6	0.272727	1.6	0.5	0.3125	1.90±0.42	0.095466	0.55±0.07	0.74104	0.29±0.03	0.0471907
A0A033UV78_STAAU	50S ribosomal protein L36	rpmJ	Staphylococcus aureus C0673	4 kDa	1.44444	2	1.38462	1.44444	2.11111	1.46154	1.44	#DIV/0!	2.06±0.08	0.0586491	1.42±0.05	0.0081634
A0A0B6XLW5_STAAU	3-dehydroquinate dehydratase	aroC_1	Staphylococcus aureus	27 kDa	1.3	1.6	1.23077	1	1.1	1.1	1.15±0.21	0.42265	1.35±0.35	0.901662	1.17±0.09	0.563564
A0A077UNT2_STAAU	Xpac	ERS140159_00099	Staphylococcus aureus	25 kDa	0.7	0.6	0.857143	0.9	0.5	0.555556	0.80±0.14	0.183503	0.55±0.07	0.682552	0.71±0.21	0.154846
A0A077TZM5_STAAU	Superoxide dismutase	sodA	Staphylococcus aureus	23 kDa	2.2	2.6	1.18182	1.4	1.6	1.14286	1.80±0.57	0.183503	2.10±0.71	0.453694	1.16±0.03	0.685515
A0A068DXM4_STAAU	Magnesium transporter MgtE	mgtE	Staphylococcus aureus	51 kDa	0.9	0.9	1	0.8	0.9	1.125	0.85±0.07	0.095466	0.9	0.158302	1.06±0.09	0.42265
A0A077V1P6_STAAU	Methionine ABC transporter ATP-binding protein	ybbL	Staphylococcus aureus	25 kDa	0.9	0.5	0.555556	0.9	0.5	0.555556	0.9	#DIV/0!	0.5	0.0195835	0.56	#DIV/0!
A0A090LTX6_STAAU	HTH-type transcriptional regulator MalR	malR	Staphylococcus aureus	38 kDa	0.8	0.6	0.75	0.9	0.8	0.888889	0.85±0.07	0.095466	0.70±0.14	0.0638482	0.82±0.10	0.311753
A0A090LUS7_STAAU	AraC family transcription regulator	araC	Staphylococcus aureus	82 kDa	0.3	0.3	1	0.3	0.2	0.666667	0.3	#DIV/0!	0.25±0.07	0.025875	0.83±0.24	0.42265
A0A0B6XTU0_STAAU	MarR family transcriptional regulator	ERS094548_01939	Staphylococcus aureus	18 kDa	0.8	0.7	0.875	0.7	0.5	0.714286	0.75±0.07	0.0377496	0.60±0.14	0.375601	0.79±0.11	0.311753
A0A0D1FVH2_STAAU	Strain SA-120 Contig630, whole genome shotgun sequence	QU38_14930	Staphylococcus aureus subsp. aureus	19 kDa	4.25	8.75	2.05882	3.375	7.75	2.2963	3.81±0.62	0.0233532	8.25±0.71	0.343707	2.18±0.17	0.0216896
A0A0D1I632_STAAU	Carbamoyl-phosphate synthase small chain	carA	Staphylococcus aureus subsp. aureus	40 kDa	0.909091	0.545455	0.6	0.636364	0.545455	0.857143	0.77±0.19	0.237507	0.55	0.000223701	0.73±0.18	0.237507
A0A0D6DGV1_STAAU	Staphyloxanthin biosynthesis protein CrtQ	SAJPND1_02565	Staphylococcus aureus subsp. aureus	43 kDa	0.7	0.6	0.857143	0.7	0.7	1	0.7	#DIV/0!	0.65±0.07	0.943573	0.93±0.10	0.42265
A0A0D6DIB7_STAAU	Heme oxygenase (staphylobilin-producing)	SAJPND1_00145	Staphylococcus aureus subsp. aureus	13 kDa	1	1.08333	1.08333	1	1.25	1.25	1	#DIV/0!	1.17±0.12	0.200991	1.17±0.12	0.183503
A0A0D1HTP8_STAAU	Strain SA-120 Contig628, whole genome shotgun sequence	QU38_11300	Staphylococcus aureus subsp. aureus	13 kDa	1.41667	2.16667	1.52941	1.33333	2.16667	1.625	1.38±0.06	0.0121217	2.17	0.173548	1.58±0.07	0.00275863
A0A077UDB9_STAAU	Farnesyl pyrophosphate synthetase	hepT	Staphylococcus aureus	36 kDa	1.07692	1.07692	1	1.07692	1.15385	1.07143	1.08	#DIV/0!	1.12±0.05	0.578339	1.04±0.05	0.42265
A0A090LUT3_STAAU	Uncharacterized protein	SAU060112_10280	Staphylococcus aureus	46 kDa	0.8	0.9	1.125	0.7	0.7	1	0.75±0.07	0.0377496	0.80±0.14	0.764806	1.06±0.09	0.698489
A0A0D1JXL7_STAAU	Strain SA-120 Contig619, whole genome shotgun sequence	QU38_04010	Staphylococcus aureus subsp. aureus	24 kDa	1.1	1	0.909091	1.1	1.2	1.09091	1.1	#DIV/0!	1.10±0.14	0.156696	1.00±0.13	1
A0A090N255_STAAU	Uncharacterized protein	SAU060112_40285	Staphylococcus aureus	21 kDa	1	1.33333	1.33333	1	1.22222	1.22222	1	#DIV/0!	1.28±0.08	0.760346	1.28±0.08	0.0377496
A0A090LTY1_STAAU	Uncharacterized protein	SAU060112_30220	Staphylococcus aureus	27 kDa	0.454545	0.454545	1	0.454545	0.363636	0.8	0.45	#DIV/0!	0.41±0.06	7.59284e-05	0.9±0.14	0.42265
A0A077UP25_STAAU	Membrane-bound serine protease	ERS140159_00273	Staphylococcus aureus	26 kDa	0.7	0.5	0.714286	0.7	0.5	0.714286	0.7	#DIV/0!	0.5	0.908487	0.71	#DIV/0!
A0A0D1GE69_STAAU	Strain SA-120 Contig628, whole genome shotgun sequence	QU38_11140	Staphylococcus aureus subsp. aureus	11 kDa	0.7	1.2	1.71429	1	1.6	1.6	0.85±0.21	0.42265	1.4±0.28	0.666947	1.66±0.08	0.158809
A0A0D6DPN5_STAAU	Acetyltransferase	SAJPND1_02390	Staphylococcus aureus subsp. aureus	21 kDa	0.909091	0.727273	0.8	1	0.818182	0.818182	0.95±0.06	0.42265	0.77±0.06	0.725581	0.81±0.01	0.105573
A0A090LPM9_STAAU	Uncharacterized protein	SAU060112_10098	Staphylococcus aureus	14 kDa	1	1.66667	1.66667	1.11111	1.88889	1.7	1.06±0.08	0.42265	1.78±0.16	0.179216	1.68±0.02	0.0283344
A0A0G2LRK2_STAAU	16S rRNA processing protein RimM	CH51_06370	Staphylococcus aureus	19 kDa	1.16667	1.5	1.28571	0.75	0.666667	0.888889	0.96±0.29	0.859972	1.08±0.59	0.755233	1.09±0.28	0.813589
A0A077TYJ7_STAAU	UPF0173 metal-dependent hydrolase ERS140248_01045	ERS140248_01045	Staphylococcus aureus	25 kDa	1.11111	1.11111	1	0.888889	0.777778	0.875	1.00±0.16	1	0.94±0.24	0.632813	0.94±0.09	0.80755
A0A077VIK6_STAAU	Monofunctional glycosyltransferase	mgt	Staphylococcus aureus	31 kDa	0.642857	0.642857	1	1.07143	0.571429	0.533333	0.86±0.3	0.573599	0.61±0.05	0.000151011	0.77±0.33	0.368831
A0A0D1FGI4_STAAU	Uncharacterized protein	SAJPND1_01257	Staphylococcus aureus subsp. aureus	8 kDa	0.9	0.9	1	1	0.9	0.9	0.95±0.07	0.42265	0.9	0.398279	0.95±0.07	0.42265
A0A0D1I4Y4_STAAU	Strain SA-120 Contig630, whole genome shotgun sequence	QU38_15520	Staphylococcus aureus subsp. aureus	9 kDa	1	1.25	1.25	1.125	1.25	1.11111	1.06±0.09	0.42265	1.25	0.586915	1.18±0.10	0.095466
A0A069GEF6_STAAU	Threonine--tRNA ligase	thrS_1	Staphylococcus aureus subsp. aureus CO-98	75 kDa	0.416667	0.166667	0.4	0.416667	0.416667	1	0.42	#DIV/0!	0.29±0.18	0.141501	0.70±0.42	0.42265
A0A0D1HKY1_STAAU	Strain SA-120 Contig626, whole genome shotgun sequence	QU38_07630	Staphylococcus aureus subsp. aureus	36 kDa	1.7	1.2	0.705882	1	0.6	0.6	1.35±0.49	0.42265	0.90±0.42	0.913205	0.65±0.07	0.431925
A0A090N1X0_STAAU	Shikimate dehydrogenase (NADP(+))	aroE	Staphylococcus aureus	30 kDa	1.22222	1.33333	1.09091	0.777778	1	1.28571	1.00±0.31	1	1.17±0.24	0.204757	1.19±0.14	0.609433
A0A077U306_STAAU	Uncharacterized protein	ERS140095_01501	Staphylococcus aureus	19 kDa	0.9	1.7	1.88889	1	1.3	1.3	0.95±0.07	0.42265	1.50±0.28	0.784363	1.59±0.42	0.116459
A0A077U1A4_STAAU	Oligopeptide transporter putative substrate binding domain protein	opp-1A	Staphylococcus aureus	60 kDa	0.2	0.1	0.5	0.4	0.2	0.5	0.30±0.14	0.0198039	0.15±0.07	0.00149648	0.5	0.311753
A0A077V9M9_STAAU	Response regulator SaeR	saeR	Staphylococcus aureus	27 kDa	0.5	0.3	0.6	0.5	0.4	0.8	0.5	#DIV/0!	0.35±0.07	0.00954199	0.70±0.14	0.095466
A0A0C5HUP1_STAAU	Endoglucanase M	ysdC_2	Staphylococcus aureus	39 kDa	0.777778	0.666667	0.857143	0.666667	0.666667	1	0.72±0.08	0.0377496	0.67	0.615136	0.93±0.10	0.42265
A0A090N154_STAAU	Putative HAD-hydrolase YfnB	yfnB	Staphylococcus aureus	27 kDa	1	1.1	1.1	1	0.9	0.9	1	#DIV/0!	1.00±0.14	0.331312	1.00±0.14	1
A0A0D1JM51_STAAU	Strain SA-120 Contig627, whole genome shotgun sequence	QU38_09050	Staphylococcus aureus subsp. aureus	51 kDa	1.18182	1.81818	1.53846	1.36364	2.27273	1.66667	1.27±0.13	0.095466	2.05±0.32	0.822973	1.60±0.09	0.0873922
A0A077TT97_STAAU	DNA-damage repair protein	umuC	Staphylococcus aureus	48 kDa	0.3	0.4	1.33333	0.3	0.3	1	0.3	#DIV/0!	0.35±0.07	0.0148679	1.17±0.24	0.42265
A0A077UBM3_STAAU	Glyceraldehyde-3-phosphate dehydrogenase	gapA2	Staphylococcus aureus	37 kDa	0.7	0.5	0.714286	0.8	0.7	0.875	0.75±0.07	0.0377496	0.60±0.14	0.478228	0.79±0.11	0.311753
A0A090LYV9_STAAU	Cyclic pyranopterin monophosphate synthase	moaA	Staphylococcus aureus	39 kDa	1.18182	1.09091	0.923077	0.909091	0.818182	0.9	1.05±0.19	0.770584	0.95±0.19	0.403485	0.91±0.02	0.683772
A0A0B6XR98_STAAU	Helicase loader DnaB	dnaB	Staphylococcus aureus	55 kDa	1	0.6	0.6	0.7	1	1.42857	0.85±0.21	0.42265	0.80±0.28	0.124808	1.01±0.59	0.859972
A0A0D6HCF4_STAAU	Staphopain A	sspP	Staphylococcus aureus	44 kDa	0.888889	0.666667	0.75	1	0.777778	0.777778	0.94±0.08	0.42265	0.72±0.08	0.0431922	0.76±0.02	0.105573
A0A077U7R1_STAAU	Cytochrome d ubiquinol oxidase subunit I	cydA	Staphylococcus aureus	51 kDa	0.6	0.3	0.5	0.6	0.4	0.666667	0.6	#DIV/0!	0.35±0.07	0.747687	0.58±0.12	0.0377496
A0A0D1I8Z9_STAAU	Mechanosensitive ion channel	SAJPND1_00360	Staphylococcus aureus subsp. aureus	32 kDa	0.9	1.3	1.44444	1.1	1.4	1.27273	1±0.14	1	1.35±0.07	0.0474207	1.36±0.12	0.0886776
A0A090LV82_STAAU	Uncharacterized protein	SAU060112_40417	Staphylococcus aureus	12 kDa	3.84615	0.846154	0.22	4.38462	1.07692	0.245614	4.12±0.38	0.00738574	0.96±0.16	0.384373	0.23±0.02	0.00851579
A0A090N174_STAAU	Uncharacterized protein	SAU060112_10261	Staphylococcus aureus	32 kDa	0.833333	0.833333	1	1.08333	1	0.923077	0.96±0.18	0.770584	0.92±0.12	0.156696	0.96±0.05	0.80755
A0A0B6XS48_STAAU	Exported protein	ERS094548_02387	Staphylococcus aureus	32 kDa	1.11111	1.11111	1	1	1.22222	1.22222	1.06±0.08	0.42265	1.17±0.08	0.879388	1.11±0.16	0.292893
A0A077TXN4_STAAU	Ncharacterized conserved protein	ERS140095_00443	Staphylococcus aureus	28 kDa	1.2	0.7	0.583333	1	0.7	0.7	1.10±0.14	0.42265	0.7	0.0447086	0.64±0.08	0.057191
X5IX38_STAAU	DNA-binding protein	SAU060112_10479	Staphylococcus aureus	31 kDa	0.5	0.375	0.75	0.625	0.375	0.6	0.56±0.09	0.0198039	0.38	0.688457	0.68±0.11	0.095466
A0A0D6H5T9_STAAU	NAD-dependent protein deacetylase	cobB	Staphylococcus aureus	27 kDa	0.769231	1.38462	1.8	0.769231	1.53846	2	0.77	#DIV/0!	1.46±0.11	0.965648	1.90±0.14	0.0121217
A0A0B6XS67_STAAU	X-Pro dipeptidyl-peptidase (S15) family protein	cocE	Staphylococcus aureus	64 kDa	0.777778	0.666667	0.857143	0.888889	0.777778	0.875	0.83±0.08	0.095466	0.72±0.08	0.858685	0.87±0.01	0.292893
A0A0E0VTX0_STAA5	Alkyl hydroperoxide reductase AhpD	ST398NM01_2524	Staphylococcus aureus subsp. aureus 71193	20 kDa	1	1.18182	1.18182	0.909091	1.09091	1.2	0.95±0.06	0.42265	1.14±0.06	1	1.19±0.01	0.105573
A0A077TTE4_STAAU	Na(+)-linked D-alanine glycine permease	ERS140095_01252	Staphylococcus aureus	52 kDa	1	0.9	0.9	1.3	1	0.769231	1.15±0.21	0.42265	0.95±0.07	0.54147	0.83±0.09	0.333333
A0A0D1HZ15_STAAU	Cell division protein divic	QU38_03180	Staphylococcus aureus subsp. aureus	15 kDa	0.7	1	1.42857	0.8	1	1.25	0.75±0.07	0.0377496	1	0.32529	1.34±0.13	0.0377496
A0A0D1K2T0_STAAU	Putative cytosolic protein	QU38_07185	Staphylococcus aureus subsp. aureus	6 kDa	2.66667	2.22222	0.833333	2.33333	1.88889	0.809524	2.50±0.24	0.0121217	2.06±0.24	0.587925	0.82±0.02	0.2
A0A0D1HFA7_STAAU	Type II pantothenate kinase	coaW	Staphylococcus aureus subsp. aureus	29 kDa	0.8	0.5	0.625	1	0.7	0.7	0.90±0.14	0.42265	0.60±0.14	0.0224609	0.66±0.05	0.16795
A0A077USH8_STAAU	Membrane protein	ERS140147_01491	Staphylococcus aureus	11 kDa	0.7	0.6	0.857143	0.9	0.8	0.888889	0.80±0.14	0.183503	0.70±0.14	0.54147	0.87±0.02	0.552786
A0A0D6DF53_STAAU	Epoxyqueuosine reductase	queG	Staphylococcus aureus subsp. aureus	43 kDa	1	1.2	1.2	0.7	0.9	1.28571	0.85±0.21	0.42265	1.05±0.21	0.296351	1.24±0.06	0.4453
A0A0D1IWZ6_STAAU	Strain SA-120 Contig623, whole genome shotgun sequence	QU38_05805	Staphylococcus aureus subsp. aureus	7 kDa	1.15385	1.15385	1	1	1	1	1.08±0.11	0.42265	1.08±0.11	0.434312	1	1
A0A077V172_STAAU	Respiratory nitrate reductase gamma chain	narI	Staphylococcus aureus	26 kDa	1	0.6	0.6	1	0.5	0.5	1	#DIV/0!	0.55±0.07	0.955072	0.55±0.07	0.0121217
A0A0D1FZV0_STAAU	Strain SA-120 Contig626, whole genome shotgun sequence	QU38_07700	Staphylococcus aureus subsp. aureus	17 kDa	2.4	1.4	0.583333	2.2	1.6	0.727273	2.30±0.14	0.00586515	1.5±0.14	0.253837	0.66±0.10	0.0298575
A0A0D1IML7_STAAU	Multidrug protein lipid ABC transporter family, ATP-binding and permease protein	QU38_07240	Staphylococcus aureus subsp. aureus	65 kDa	1.2	1.1	0.916667	0.8	1	1.25	1.00±0.28	1	1.05±0.07	0.54147	1.08±0.24	0.830969
A0A090LYM6_STAAU	Uncharacterized protein	SAU060112_40014	Staphylococcus aureus	67 kDa	1	0.8	0.8	1.4	0.8	0.571429	1.20±0.28	0.42265	0.8	0.00388254	0.69±0.16	0.183503
A0A0D1F682_STAAU	Staphylococcal accessory regulator-like protein SarV	QU38_05105	Staphylococcus aureus subsp. aureus	14 kDa	1.4	0.7	0.5	0.8	0.8	1	1.10±0.42	0.770584	0.75±0.07	0.489901	0.75±0.35	0.368831
A0A077VMC3_STAAU	General stress protein 13	yugI_1	Staphylococcus aureus	15 kDa	0.8	1	1.25	1.2	1.3	1.08333	1.00±0.28	0.176643	1.15±0.21	0.392872	1.17±0.12	0.268462
A0A0E1VGE0_STAA3	Gram-positive signal peptide protein, YSIRK family (Fragment)	HMPREF0776_2791	Staphylococcus aureus subsp. aureus USA300_TCH959	207 kDa	1	0.7	0.7	0.7	0.6	0.857143	0.85±0.21	1	0.65±0.07	0.694963	0.78±0.11	0.609433
A0A0B6XMW9_STAAU	Endoribonuclease L-PSP	yabJ	Staphylococcus aureus	14 kDa	1.4	2.4	1.71429	2	3	1.5	1.70±0.42	0.42265	2.70±0.42	0.498093	1.61±0.15	0.333333
A0A077U159_STAAU	ATP-dependent protease subunit HslV	clpQ	Staphylococcus aureus	20 kDa	0.8	0.9	1.125	1	1	1	0.90±0.14	0.144814	0.95±0.07	0.350019	1.06±0.09	0.142507
A0A077U1Q7_STAAU	Oxidoreductase%2C aldo/keto reductase family	ERS140248_01341	Staphylococcus aureus	32 kDa	0.7	0.7	1	0.7	0.7	1	0.7	0.42265	0.7	0.194793	1	0.698489
A0A090LTB6_STAAU	Methyltransferase small domain protein	SAU060112_30089	Staphylococcus aureus	36 kDa	1.7	1.7	1	1.5	1.5	1	1.60±0.14	#DIV/0!	1.60±0.14	0.7231	1	#DIV/0!
A0A090LUD8_STAAU	HAD hydrolase, IA, variant 1 family protein	SAU060112_40157	Staphylococcus aureus	24 kDa	1.1	1.1	1	1.3	1.4	1.07692	1.20±0.14	0.0266715	1.25±0.21	0.0860439	1.04±0.05	1
A0A090M109_STAAU	Gluconate operon transcriptional repressor	gntR	Staphylococcus aureus	27 kDa	0.7	0.8	1.14286	0.7	0.9	1.28571	0.7	0.183503	0.85±0.07	0.813477	1.21±0.10	0.80755
Y1230_STAAN	Uncharacterized hydrolase SA1230	SA1230	Staphylococcus aureus (strain N315)	43 kDa	1.27273	1.27273	1	1	0.818182	0.818182	1.14±0.19	#DIV/0!	1.05±0.32	1	0.91±0.13	0.095466
A0A0D1HYD3_STAAU	Strain SA-120 Contig626, whole genome shotgun sequence	QU38_07710	Staphylococcus aureus subsp. aureus	22 kDa	2.27273	0.636364	0.28	2.54545	0.727273	0.285714	2.41±0.19	0.42265	0.68±0.06	0.555073	0.28	0.764298
A0A0D1K8D2_STAAU	Tyrosine recombinase XerD	xerD	Staphylococcus aureus subsp. aureus	34 kDa	0.8	0.6	0.75	0.8	0.8	1	0.8	0.0092357	0.70±0.14	0.00641724	0.88±0.18	0.00685409
A0A0D1H120_STAAU	Strain SA-120 Contig629, whole genome shotgun sequence	QU38_13355	Staphylococcus aureus subsp. aureus	36 kDa	1.22222	0.555556	0.454545	1	0.666667	0.666667	1.11±0.16	#DIV/0!	0.61±0.08	0.016489	0.56±0.15	0.42265
A0A0B6XST3_STAAU	Amino acid permease	ERS094548_02112	Staphylococcus aureus	68 kDa	0.9	0.8	0.888889	0.9	0.7	0.777778	0.9	0.42265	0.75±0.07	0.0611988	0.83±0.08	0.0565436
A0A090M180_STAAU	Ribosomal RNA small subunit methyltransferase A	rsmA	Staphylococcus aureus	34 kDa	1.3	1.5	1.15385	1	1.2	1.2	1.15±0.21	#DIV/0!	1.35±0.21	0.865658	1.18±0.03	0.095466
A0A0B6XQU1_STAAU	Molybdenum cofactor biosynthesis protein E	moaE	Staphylococcus aureus	17 kDa	1.5	1.9	1.26667	1.5	2.2	1.46667	1.5	0.42265	2.05±0.21	0.101037	1.37±0.14	0.4453
A0A0D1HM49_STAAU	Phosphoribosylaminoimidazole-succinocarboxamide synthase	purC	Staphylococcus aureus subsp. aureus	27 kDa	1.4	1.3	0.928571	1.2	1.1	0.916667	1.30±0.14	#DIV/0!	1.20±0.14	0.179171	0.92±0.01	0.0669922
A0A090LXL9_STAAU	Uncharacterized protein	SAU060112_10747	Staphylococcus aureus	22 kDa	0.9	1.5	1.66667	0.6	0.7	1.16667	0.75±0.21	0.095466	1.10±0.57	0.589628	1.42±0.35	0.552786
A0A0D1JJZ3_STAAU	Central glycolytic protein regulator	QU38_10935	Staphylococcus aureus subsp. aureus	37 kDa	1.22222	1.44444	1.18182	1	1.22222	1.22222	1.11±0.16	0.237507	1.33±0.16	0.589628	1.20±0.03	0.49872
A0A090N1L9_STAAU	UDP-glucose 4-epimerase	capD	Staphylococcus aureus	39 kDa	7.3	4.7	0.643836	7.8	4.6	0.589744	7.55±0.35	0.42265	4.65±0.07	0.247152	0.62±0.04	0.292893
A0A0B6XQ25_STAAU	Aspartokinase	lysC2	Staphylococcus aureus	52 kDa	1.1	0.7	0.636364	1.2	0.7	0.583333	1.15±0.07	0.00145362	0.7	0.382948	0.61±0.04	0.00764043
A0A090LXT5_STAAU	Peptidase C45	SAU060112_110028	Staphylococcus aureus	40 kDa	0.5	0.4	0.8	0.6	0.4	0.666667	0.55±0.07	0.095466	0.4	0.0257214	0.73±0.09	0.0121217
A0A090LYV5_STAAU	Uncharacterized protein	SAU060112_40099	Staphylococcus aureus	30 kDa	1.3	1.5	1.15385	1.3	1.3	1	1.3	0.0121217	1.40±0.14	0.830344	1.08±0.11	0.095466
A0A0D1HI74_STAAU	Aldose 1-epimerase	QU38_07325	Staphylococcus aureus subsp. aureus	39 kDa	1.6	1.3	0.8125	1.2	1.1	0.916667	1.40±0.28	#DIV/0!	1.20±0.14	0.070484	0.86±0.07	0.42265
A0A0D6DNZ9_STAAU	Extracellular matrix binding protein	SAJPND1_02136	Staphylococcus aureus subsp. aureus	264 kDa	0.7	0.4	0.571429	0.5	0.4	0.8	0.60±0.14	0.183503	0.4	0.60007	0.69±0.16	0.465478
A0A0D6DGM2_STAAU	Uncharacterized protein	SAJPND1_02314	Staphylococcus aureus subsp. aureus	47 kDa	0.888889	0.777778	0.875	0.888889	0.777778	0.875	0.89	0.057191	0.78	0.0257214	0.88	0.183503
A0A0G2LTC8_STAAU	Uncharacterized protein	CH51_07995	Staphylococcus aureus	16 kDa	1.5	1.41667	0.944444	1.66667	1.66667	1	1.58±0.12	#DIV/0!	1.54±0.18	0.500068	0.97±0.04	#DIV/0!
A0A0D6DGD6_STAAU	Acetyltransferase	SAJPND1_02256	Staphylococcus aureus subsp. aureus	30 kDa	0.5	0.6	1.2	0.7	0.6	0.857143	0.60±0.14	0.0198039	0.6	0.965862	1.03±0.24	0.80755
A0A0D1JRG5_STAAU	UPF0735 ACT domain-containing protein QU38_08715	QU38_08715	Staphylococcus aureus subsp. aureus	17 kDa	1.1	0.9	0.818182	1	1	1	1.05±0.07	0.057191	0.95±0.07	0.219307	0.91±0.13	1
A0A0B6XKR5_STAAU	Capsular polysaccharide synthesis enzyme Cap5I	capI	Staphylococcus aureus	43 kDa	5	2.6	0.52	5.8	2.8	0.482759	5.40±0.57	0.42265	2.70±0.14	0.339215	0.50±0.03	0.292893
A0A0C5I1B7_STAAU	L-threonine dehydratase	ilvA_2	Staphylococcus aureus	47 kDa	0.6	0.4	0.666667	1	0.9	0.9	0.80±0.28	0.0081634	0.65±0.35	0.496243	0.78±0.16	0.0225344
A0A077UTQ1_STAAU	Membrane protein	ERS140159_01148	Staphylococcus aureus	24 kDa	1.16667	0.833333	0.714286	1.25	1.16667	0.933333	1.21±0.06	0.42265	1.00±0.24	0.819862	0.82±0.15	0.685515
A0A0B6XM00_STAAU	Iron binding protein from the HesB_IscA_SufA family	ERS094548_00056	Staphylococcus aureus	12 kDa	1.2	1	0.833333	1.2	1.1	0.916667	1.2	0.0377496	1.05±0.07	0.625262	0.88±0.06	0.349055
A0A077U1M5_STAAU	6-phospho-beta-galactosidase	lacG	Staphylococcus aureus	55 kDa	1.5	1	0.666667	1.2	0.9	0.75	1.35±0.21	#DIV/0!	0.95±0.07	1	0.71±0.06	0.095466
A0A077UYX1_STAAU	5-methyltetrahydropteroyltriglutamate--homocysteine methyltransferase	metE	Staphylococcus aureus	85 kDa	4	0.7	0.175	0.8	0.4	0.5	2.40±2.26	0.144814	0.55±0.21	0.276208	0.34±0.23	0.127128
A0A080V4N7_STAAU	Membrane spanning protein	yhhT_1	Staphylococcus aureus	45 kDa	0.6	0.5	0.833333	0.6	0.6	1	0.6	0.473848	0.55±0.07	0.00967895	0.92±0.12	0.368696
A0A0D6H104_STAAU	Putative minor structural protein	ERS445051_01387	Staphylococcus aureus	73 kDa	2.54545	1.72727	0.678571	2.18182	1.45455	0.666667	2.36±0.26	#DIV/0!	1.59±0.19	0.790655	0.67±0.01	0.42265
A0A0D1JPL9_STAAU	Strain SA-120 Contig616, whole genome shotgun sequence	QU38_03220	Staphylococcus aureus subsp. aureus	14 kDa	1.3	1.5	1.15385	1.3	1.3	1	1.3	0.0173173	1.40±0.14	0.0644358	1.08±0.11	0.0766867
A0A090LX56_STAAU	Chorismate binding enzyme	SAU060112_10552	Staphylococcus aureus	44 kDa	0.9	0.7	0.777778	0.9	0.8	0.888889	0.9	#DIV/0!	0.75±0.07	0.808476	0.83±0.08	0.42265
A0A0D1HAL7_STAAU	Strain SA-120 Contig630, whole genome shotgun sequence	QU38_14715	Staphylococcus aureus subsp. aureus	30 kDa	0.5	0.3	0.6	0.8	1.1	1.375	0.65±0.21	#DIV/0!	0.70±0.57	0.329325	0.99±0.55	0.095466
A0A077UT21_STAAU	Phage protein	ERS140159_01807	Staphylococcus aureus	13 kDa	2.4	4	1.66667	2.4	4.3	1.79167	2.4	0.144814	4.15±0.21	0.400628	1.73±0.09	0.917521
A0A0C5HMT4_STAAU	GntR family transcriptional regulator	treR_1	Staphylococcus aureus	29 kDa	0.7	0.4	0.571429	0.7	0.3	0.428571	0.7	#DIV/0!	0.35±0.07	0.490463	0.50±0.10	0.00726695
A0A069FTI7_STAAU	Hydroxymethylpyrimidine kinase/phosphomethylpyrimidine kinase	thiD_1	Staphylococcus aureus subsp. aureus CO-98	30 kDa	0.6	0.6	1	0.6	0.4	0.666667	0.6	#DIV/0!	0.50±0.14	0.00366979	0.83±0.24	0.0198039
A0A0D6HBG6_STAAU	UPF0435 protein ERS445051_01856	ERS445051_01856	Staphylococcus aureus	8 kDa	4.41667	4.33333	0.981132	4.41667	4.91667	1.11321	4.42	#DIV/0!	4.63±0.41	0.409044	1.05±0.09	0.42265
A0A0D1HVU3_STAAU	Strain SA-120 Contig623, whole genome shotgun sequence	QU38_05875	Staphylococcus aureus subsp. aureus	20 kDa	1.33333	1.88889	1.41667	1.22222	1.55556	1.27273	1.28±0.08	#DIV/0!	1.72±0.24	0.249928	1.34±0.10	0.549165
A0A033V8J0_STAAU	Pyruvate carboxylase	V070_00063	Staphylococcus aureus C0673	129 kDa	0.8	0.3	0.375	1.3	0.3	0.230769	1.05±0.35	0.0377496	0.3	0.965862	0.30±0.10	0.127128
A0A0D6HUF4_STAAU	Phosphoenolpyruvate-protein phosphotransferase	ptsI	Staphylococcus aureus	63 kDa	1	1.4	1.4	1	1.4	1.4	1	0.859972	1.4	0.768567	1.4	0.095466
A0A077UGF2_STAAU	LysR family regulatory protein CidR	cidR	Staphylococcus aureus	33 kDa	1	0.9	0.9	1	0.9	0.9	1	#DIV/0!	0.9	0.526545	0.9	#DIV/0!
A0A090LXY5_STAAU	Uncharacterized protein	SAU060112_120007	Staphylococcus aureus	37 kDa	0.6	0.4	0.666667	0.6	0.4	0.666667	0.6	#DIV/0!	0.4	0.181275	0.67	#DIV/0!
A0A0B6XST7_STAAU	Urease subunit alpha	ureC	Staphylococcus aureus	62 kDa	1.2	3	2.5	1	3	3	1.10±0.14	#DIV/0!	3	0.567782	2.75±0.35	#DIV/0!
A0A0D1I8Z6_STAAU	Holliday junction ATP-dependent DNA helicase RuvB	ruvB	Staphylococcus aureus subsp. aureus	38 kDa	0.6	0.8	1.33333	1	1.1	1.1	0.80±0.28	0.42265	0.95±0.21	0.335985	1.22±0.16	0.00275863
A0A0E0VN86_STAA5	Nitropropane dioxygenase	ST398NM01_0904	Staphylococcus aureus subsp. aureus 71193	43 kDa	1.2	1.2	1	0.9	1.2	1.33333	1.05±0.21	0.42265	1.2	0.625262	1.17±0.24	0.609433
A0A077U784_STAAU	Putative secretion system component EssB/YukC	essB	Staphylococcus aureus	52 kDa	1.3	0.8	0.615385	1.2	0.7	0.583333	1.25±0.07	0.770584	0.75±0.07	0.905258	0.60±0.02	0.42265
A0A077UPN1_STAAU	Putative Holliday junction resolvase	yrrK	Staphylococcus aureus	16 kDa	1	1.4	1.4	1.3	2	1.53846	1.15±0.21	0.0377496	1.70±0.42	0.644444	1.47±0.10	0.0194193
A0A090N1W3_STAAU	D-tyrosyl-tRNA(Tyr) deacylase	dtd	Staphylococcus aureus	17 kDa	1.33333	1.91667	1.4375	1.41667	3	2.11765	1.38±0.06	0.42265	2.46±0.77	0.129896	1.78±0.48	0.242729
A0A0D1I3J5_STAAU	Urease accessory protein UreE	ureE	Staphylococcus aureus subsp. aureus	17 kDa	1.3	2.1	1.61538	1.2	2	1.66667	1.25±0.07	0.0121217	2.05±0.07	0.0802366	1.64±0.04	0.184307
A0A0C5I2J9_STAAU	Hydrolase	supH	Staphylococcus aureus	31 kDa	0.9	0.8	0.888889	0.8	0.6	0.75	0.85±0.07	0.0377496	0.70±0.14	0.558671	0.82±0.10	0.00772212
A0A068W8S1_STAAU	Ribosomal RNA large subunit methyltransferase H	orfX	Staphylococcus aureus	18 kDa	0.5	0.3	0.6	0.5	0.3	0.6	0.5	0.095466	0.3	0.0528964	0.6	0.311753
A0A077USA9_STAAU	Putative metallo-hydrolase YycJ	yycJ	Staphylococcus aureus	30 kDa	1.5	2.2	1.46667	1	1.4	1.4	1.25±0.35	#DIV/0!	1.80±0.57	0.946037	1.43±0.05	#DIV/0!
A0A0B6XPU6_STAAU	Acetyltransferase AcuA%2C acetyl-CoA synthetase inhibitor	acuA	Staphylococcus aureus	25 kDa	0.888889	0.444444	0.5	1.55556	0.555556	0.357143	1.22±0.47	0.42265	0.50±0.08	0.85344	0.43±0.10	0.363854
A0A077UD66_STAAU	UPF0316 protein ERS140162_02009	ERS140162_02009	Staphylococcus aureus	23 kDa	0.777778	0.888889	1.14286	0.888889	1	1.125	0.83±0.08	0.573599	0.94±0.08	0.234023	1.13±0.01	0.16605
A0A077UT18_STAAU	Uncharacterized protein	ERS140159_00928	Staphylococcus aureus	8 kDa	1.45455	2.27273	1.5625	1.18182	1.72727	1.46154	1.32±0.19	0.095466	2±0.39	0.365942	1.51±0.07	0.292893
A0A0D3Q4K0_STAAU	ABC transporter permease protein	CH51_01470	Staphylococcus aureus	38 kDa	1.5	1.8	1.2	1.5	1.9	1.26667	1.5	0.144814	1.85±0.07	0.0182669	1.23±0.05	0.154846
A0A0B6XR64_STAAU	Urease subunit beta	ureB	Staphylococcus aureus	15 kDa	1.75	6.75	3.85714	1.75	6.41667	3.66667	1.75	#DIV/0!	6.58±0.24	0.213618	3.76±0.13	0.0198039
A0A090LVM4_STAAU	Poly-beta-1,6-N-acetyl-D-glucosamine N-deacetylase	icaB	Staphylococcus aureus	35 kDa	0.818182	0.545455	0.666667	0.909091	0.545455	0.6	0.86±0.06	#DIV/0!	0.55±0	0.389564	0.63±0.05	0.00118694
A0A0E1AIW3_STAAU	Thiamine-phosphate synthase	thiE	Staphylococcus aureus subsp. aureus Z172	23 kDa	1	0.625	0.625	1.125	0.75	0.666667	1.06±0.09	0.095466	0.69±0.09	0.000151011	0.65±0.03	0.0198039
A0A077TZ71_STAAU	O-acetyltransferase oatA	oatA_1	Staphylococcus aureus	69 kDa	1.16667	1.75	1.5	1	1.08333	1.08333	1.08±0.12	0.42265	1.42±0.47	0.59011	1.29±0.29	0.0513167
A0A0D6DD95_STAAU	Holliday junction resolvase RecU	recU	Staphylococcus aureus subsp. aureus	26 kDa	1.4	2.3	1.64286	1.5	2.7	1.8	1.45±0.07	0.42265	2.5±0.28	0.111184	1.72±0.11	0.434315
A0A0D6HE24_STAAU	Phage protein	ERS195389_02421	Staphylococcus aureus	14 kDa	1.36364	1.09091	0.8	1.09091	0.818182	0.75	1.23±0.19	0.0121217	0.95±0.19	0.296629	0.78±0.04	0.0364539
A0A0D1I468_STAAU	Pts system, beta-glucoside-specific iiabc component	SAJPND1_00244	Staphylococcus aureus subsp. aureus	29 kDa	0.8	0.8	1	0.9	1	1.11111	0.85±0.07	0.237507	0.90±0.14	0.384373	1.06±0.08	0.292893
A0A0D1K3U3_STAAU	Extracellular fibrinogen-binding protein	QU38_12095	Staphylococcus aureus subsp. aureus	19 kDa	0.133333	0.133333	1	0.133333	0.0666667	0.5	0.13	0.095466	0.10±0.05	0.225632	0.75±0.35	0.698489
A0A077UIM6_STAAU	Polysaccharide intercellular adhesin (PIA) biosynthesis N-glycosyltransferase IcaA	icaA	Staphylococcus aureus	48 kDa	0.6	0.3	0.5	0.8	0.5	0.625	0.70±0.14	#DIV/0!	0.40±0.14	0.000667754	0.56±0.09	0.42265
A0A090LQ06_STAAU	Uncharacterized protein	SAU060112_10169	Staphylococcus aureus	57 kDa	1	0.333333	0.333333	1.11111	0.222222	0.2	1.06±0.08	0.095466	0.28±0.08	0.00202185	0.27±0.09	0.16795
A0A090LTX5_STAAU	Ribosomal RNA small subunit methyltransferase E	rsmE	Staphylococcus aureus	28 kDa	2.1	1.2	0.571429	2.5	0.9	0.36	2.30±0.28	0.42265	1.05±0.21	0.525288	0.47±0.15	0.0100505
53DR_STAAM	Putative 5'(3')-deoxyribonucleotidase	SAV0725	Staphylococcus aureus (strain Mu50/ATCC 700699)	21 kDa	3.8	5.1	1.34211	2.4	2.7	1.125	3.10±0.99	0.0228602	3.90±1.70	0.363365	1.23±0.15	0.0377496
A0A077UYW0_STAAU	Uncharacterized protein	ERS140266_00394	Staphylococcus aureus	11 kDa	0.625	0.875	1.4	0.5	0.625	1.25	0.56±0.09	0.095466	0.75±0.18	0.480353	1.33±0.11	0.622876
A0A090LZW0_STAAU	Putative rRNA maturation factor	SAU060112_30223	Staphylococcus aureus	18 kDa	1	1.2	1.2	1	1.4	1.4	1	0.0198039	1.30±0.14	0.659017	1.30±0.14	0.311753
A0A0D3QAX6_STAAU	Carbamate kinase	arcC	Staphylococcus aureus	34 kDa	0.9	1.7	1.88889	0.8	1.2	1.5	0.85±0.07	#DIV/0!	1.45±0.35	0.101795	1.69±0.27	0.095466
A0A0D1JT49_STAAU	mRNA interferase	QU38_06535	Staphylococcus aureus subsp. aureus	13 kDa	0.9	1	1.11111	1.1	0.9	0.818182	1.00±0.14	0.095466	0.95±0.07	0.495354	0.96±0.21	0.142857
A0A0B6XM41_STAAU	Uncharacterized protein	yigZ	Staphylococcus aureus	24 kDa	0.8	1.5	1.875	0.8	1.1	1.375	0.8	1	1.30±0.28	0.560689	1.63±0.35	0.698489
A0A0D6DFD4_STAAU	Beta-lactamase regulator protein	SAJPND1_01896	Staphylococcus aureus subsp. aureus	70 kDa	0.222222	0.111111	0.5	0.222222	0.111111	0.5	0.22	#DIV/0!	0.11	0.604145	0.5	0.129612
A0A077U988_STAAU	Pyrimidine nucleoside transport protein	nupC_2	Staphylococcus aureus	44 kDa	0.5	0.3	0.6	0.4	0.4	1	0.45±0.07	#DIV/0!	0.35±0.07	0.00388254	0.80±0.28	#DIV/0!
A0A0E1ADI0_STAAU	Nitroreductase family protein	SAZ172_0384	Staphylococcus aureus subsp. aureus Z172	29 kDa	2.2	3.4	1.54545	3.6	7.1	1.97222	2.90±0.99	0.0081634	5.25±2.62	0.495879	1.76±0.30	0.292893
A0A0B6XMV1_STAAU	Proline/betaine transporter	proP	Staphylococcus aureus	52 kDa	1.6	2.6	1.625	1.2	1.6	1.33333	1.40±0.28	0.113156	2.10±0.71	0.211308	1.48±0.21	0.356768
A0A0D1HTU7_STAAU	Strain SA-120 Contig630, whole genome shotgun sequence	QU38_15035	Staphylococcus aureus subsp. aureus	25 kDa	4.2	2.7	0.642857	3.2	2	0.625	3.70±0.71	0.183503	2.35±0.49	0.0345734	0.63±0.01	0.323284
A0A077V1S2_STAAU	Acetyl-CoA acetyltransferase	ERS140266_01404	Staphylococcus aureus	41 kDa	0.9	1.1	1.22222	0.9	0.8	0.888889	0.9	0.0326246	0.95±0.21	0.373583	1.06±0.24	0.157483
A0A0D6DDT2_STAAU	Regulator of kinase autophosphorylation inhibitor	SAJPND1_01562	Staphylococcus aureus subsp. aureus	37 kDa	1.1	3.5	3.18182	1	2.4	2.4	1.05±0.07	#DIV/0!	2.95±0.78	0.366491	2.79±0.55	0.770584
A0A0B6XRS5_STAAU	MerR family transcriptional regulator	zntR	Staphylococcus aureus	29 kDa	1	0.6	0.6	0.6	0.5	0.833333	0.80±0.28	0.42265	0.55±0.07	0.530259	0.72±0.16	0.0750945
Q9RDT2_STAAU	YycH protein (Fragment)	yycH	Staphylococcus aureus	53 kDa	1.2	0.8	0.666667	0.6	0.5	0.833333	0.90±0.42	0.42265	0.65±0.21	0.0195835	0.75±0.12	0.349055
A0A0D1I4Q5_STAAU	Strain SA-120 Contig630, whole genome shotgun sequence	QU38_14495	Staphylococcus aureus subsp. aureus	28 kDa	0.8	0.8	1	0.8	0.9	1.125	0.8	0.770584	0.85±0.07	0.126614	1.06±0.09	0.533748
A0A0D6DD94_STAAU	Phosphoesterase	SAJPND1_01079	Staphylococcus aureus subsp. aureus	21 kDa	3.5	3	0.857143	4.2	3.3	0.785714	3.85±0.49	#DIV/0!	3.15±0.21	0.374169	0.82±0.05	0.42265
A0A0D6DAZ3_STAAU	Arginine permease	SAJPND1_00578	Staphylococcus aureus subsp. aureus	56 kDa	1.4	1	0.714286	1.5	1.1	0.733333	1.45±0.07	0.0147487	1.05±0.07	0.295349	0.72±0.01	0.207406
A0A069FZ92_STAAU	Branched-chain-amino-acid aminotransferase	ilvE	Staphylococcus aureus subsp. aureus CO-98	40 kDa	1.5	0.9	0.6	1.4	0.9	0.642857	1.45±0.07	0.0121217	0.9	0.745274	0.62±0.03	0.0298575
A0A0B6XS84_STAAU	Alpha/beta hydrolase	SASCBU26_02199	Staphylococcus aureus	33 kDa	0.777778	0.666667	0.857143	0.888889	0.777778	0.875	0.83±0.08	0.0121217	0.72±0.08	0.116117	0.87±0.01	0.0081634
A0A033UV22_STAAU	Translation initiation factor IF-1	infA	Staphylococcus aureus C0673	8 kDa	1.9	1.8	0.947368	1.7	1.7	1	1.80±0.14	0.095466	1.75±0.07	0.56452	0.97±0.04	0.292893
A0A0B6XPW9_STAAU	Sodium/proline symporter	putP	Staphylococcus aureus	56 kDa	0.7	0.5	0.714286	0.7	0.4	0.571429	0.7	0.0152681	0.45±0.07	0.868019	0.64±0.10	0.698489
A0A077UEY7_STAAU	Putative uncharcterised protein	ERS140095_02492	Staphylococcus aureus	6 kDa	1.7	2	1.17647	2	2.2	1.1	1.85±0.21	#DIV/0!	2.10±0.14	0.538475	1.14±0.05	0.0377496
A0A0E1AM34_STAAU	Uncharacterized protein	SAZ172_2044	Staphylococcus aureus subsp. aureus Z172	8 kDa	1.11111	1	0.9	1.11111	1.55556	1.4	1.11	0.408139	1.28±0.39	0.51235	1.15±0.35	0.977954
A0A069G848_STAAU	Serine--tRNA ligase	serS	Staphylococcus aureus subsp. aureus CO-98	49 kDa	1.3	1.5	1.15385	1.4	1.7	1.21429	1.35±0.07	0.0297588	1.60±0.14	0.231275	1.18±0.04	0.29986
A0A0D6HV17_STAAU	Pyruvate carboxylase	cfiB_2	Staphylococcus aureus	129 kDa	1.2	1.1	0.916667	1.1	0.8	0.727273	1.15±0.07	#DIV/0!	0.95±0.21	0.136263	0.82±0.13	0.609433
A0A033U897_STAAU	3-hexulose-6-phosphate synthase (Fragment)	V070_02870	Staphylococcus aureus C0673	19 kDa	4.3	9.7	2.25581	2.6	4.5	1.73077	3.45±1.2	0.0198039	7.10±3.68	0.414491	1.99±0.37	0.154846
A0A090LT64_STAAU	Uncharacterized protein	ytqA	Staphylococcus aureus	36 kDa	1.88889	3.22222	1.70588	1.55556	3.11111	2	1.72±0.24	0.095466	3.17±0.08	0.384975	1.85±0.21	0.333333
A0A0D1JF17_STAAU	Putative cytosolic protein	QU38_03045	Staphylococcus aureus subsp. aureus	12 kDa	1.6	1.6	1	1.3	1.3	1	1.45±0.21	0.102239	1.45±0.21	0.177733	1	0.313729
A0A090N2D7_STAAU	Low molecular weight protein-tyrosine-phosphatase PtpB	ptpB	Staphylococcus aureus	16 kDa	0.7	0.7	1	0.8	0.7	0.875	0.75±0.07	0.0493458	0.7	0.111429	0.94±0.09	0.0144725
A0A090M0J7_STAAU	UPF0340 protein SAU060112_60053	SAU060112_60053	Staphylococcus aureus	19 kDa	0.4	0.3	0.75	0.7	0.6	0.857143	0.55±0.21	0.095466	0.45±0.21	0.835026	0.80±0.08	1
A0A090LPN5_STAAU	ATP-dependent DNA helicase RecG	recG	Staphylococcus aureus	78 kDa	0.888889	0.888889	1	0.888889	1	1.125	0.89	0.0377496	0.94±0.08	0.0401976	1.06±0.09	0.42265
A0A077UGN7_STAAU	Replication protein Rep	ERS140162_02531	Staphylococcus aureus	39 kDa	0.9	0.9	1	1	0.9	0.9	0.95±0.07	0.095466	0.9	0.152533	0.95±0.07	0.683772
A0A077VA34_STAAU	Uncharacterized protein	ERS140026_01689	Staphylococcus aureus	13 kDa	2.55556	4	1.56522	2.33333	3.55556	1.52381	2.44±0.16	#DIV/0!	3.78±0.31	0.54147	1.54±0.03	0.42265
A0A077UJH0_STAAU	DNA-binding response regulator	bvgA	Staphylococcus aureus	23 kDa	0.8	0.4	0.5	0.7	0.4	0.571429	0.75±0.07	0.42265	0.4	0.350693	0.54±0.05	0.42265
A0A0B6XNT6_STAAU	Bifunctional ligase/repressor BirA	birA	Staphylococcus aureus	37 kDa	0.6	0.466667	0.777778	0.6	0.4	0.666667	0.6	0.00586515	0.43±0.05	0.486166	0.72±0.08	0.0330124
A0A0D1GJ10_STAAU	Strain SA-120 Contig630, whole genome shotgun sequence	QU38_16460	Staphylococcus aureus subsp. aureus	13 kDa	0.5	0.6	1.2	0.5	0.5	1	0.5	0.0377496	0.55±0.07	0.0134536	1.10±0.14	0.0198039
A0A077UC86_STAAU	PTS family glucose/glucoside (Glc) porter component IIABC	glcB	Staphylococcus aureus	76 kDa	1.9	1	0.526316	0.7	0.8	1.14286	1.3±0.85	#DIV/0!	0.90±0.14	0.000124726	0.83±0.44	0.0377496
A0A0D1H9F1_STAAU	Strain SA-120 Contig629, whole genome shotgun sequence	QU38_13775	Staphylococcus aureus subsp. aureus	22 kDa	1.2	1.2	1	1.1	1	0.909091	1.15±0.07	#DIV/0!	1.10±0.14	0.173548	0.95±0.06	0.42265
A0A077VR51_STAAU	Spore cortex protein%3B Membrane protein involved in the export of O-antigen%2C teichoic acid lipoteichoic acids	ytgP_1	Staphylococcus aureus	62 kDa	1	1	1	1.11111	1	0.9	1.06±0.08	0.666667	1	1	0.95±0.07	0.578363
METN1_STAAS	Methionine import ATP-binding protein MetN 1	metN1	Staphylococcus aureus (strain MSSA476)	39 kDa	0.909091	0.818182	0.9	1.09091	0.818182	0.75	1.00±0.13	0.095466	0.82	1	0.83±0.11	0.698489
A0A0E0VMI4_STAA5	ParB	ST398NM01_0440	Staphylococcus aureus subsp. aureus 71193	33 kDa	0.6	0.8	1.33333	1	0.9	0.9	0.80±0.28	0.42265	0.85±0.07	#DIV/0!	1.12±0.31	0.42265
A0A090LX68_STAAU	Tagatose-6-phosphate kinase	fruK	Staphylococcus aureus	33 kDa	0.9	0.5	0.555556	0.7	0.5	0.714286	0.80±0.14	1	0.5	0.00388254	0.63±0.11	0.183503
A0A077UGP3_STAAU	Short-chain alcohol dehydrogenase	ERS094548_02075	Staphylococcus aureus	25 kDa	0.666667	0.555556	0.833333	1	1	1	0.83±0.24	0.42265	0.78±0.31	0.103422	0.92±0.12	0.830969
A0A090LUG5_STAAU	Magnesium transport protein CorA	corA	Staphylococcus aureus	37 kDa	1.25	2.16667	1.73333	1.16667	2.58333	2.21429	1.21±0.06	0.183503	2.38±0.29	0.056	1.97±0.34	0.095466
A0A090LV50_STAAU	Uncharacterized protein	SAU060112_10405	Staphylococcus aureus	10 kDa	1	1.1	1.1	1.7	1.8	1.05882	1.35±0.49	0.42265	1.45±0.49	0.409773	1.08±0.03	0.859972
A0A0E1X942_STAAU	Tetratricopeptide repeat protein	HMPREF0769_11528	Staphylococcus aureus subsp. aureus MN8	57 kDa	0.6	0.8	1.33333	0.5	0.7	1.4	0.55±0.07	0.0377496	0.75±0.07	0.224003	1.37±0.05	0.0315998
A0A0D6GP65_STAAU	Cell division protein DivIB	divIB	Staphylococcus aureus	50 kDa	1	0.769231	0.769231	0.923077	0.846154	0.916667	0.96±0.05	0.42265	0.81±0.05	0.80162	0.84±0.1	0.858579
A0A0D6GC09_STAAU	50S ribosomal protein L7 serine acetyltransferase	ydaF	Staphylococcus aureus	21 kDa	1	0.8	0.8	0.8	0.7	0.875	0.90±0.14	0.0121217	0.75±0.07	0.505681	0.84±0.05	0.105573
A0A077TYC4_STAAU	Similar to putative sodium/glucose cotransporter	sglT	Staphylococcus aureus	56 kDa	0.6	0.3	0.5	0.6	0.3	0.5	0.6	0.42265	0.3	0.0431922	0.5	0.105573
A0A077TVA3_STAAU	Na+/H+ antiporter-like protein	kefC	Staphylococcus aureus	69 kDa	1.3	1.5	1.15385	1.2	1.2	1	1.25±0.07	0.42265	1.35±0.21	0.0737022	1.08±0.11	0.311753
A0A0D1I6P6_STAAU	Putative DNA binding protein	QU38_13430	Staphylococcus aureus subsp. aureus	13 kDa	1.7	1.9	1.11765	2.1	2.6	1.2381	1.90±0.28	#DIV/0!	2.25±0.49	0.725131	1.18±0.09	#DIV/0!
A0A077U7Z6_STAAU	Antiholin-like protein LrgA	lrgA	Staphylococcus aureus	16 kDa	0.7	0.5	0.714286	0.8	0.8	1	0.75±0.07	0.0377496	0.65±0.21	0.152941	0.86±0.2	0.591752
A0A0C5I2R4_STAAU	Peptidase propeptide and YPEB domain-containing protein	ERS445051_01691	Staphylococcus aureus	12 kDa	0.8	1	1.25	0.8	1	1.25	0.8	0.0460019	1	0.571467	1.25	0.476795
A0A077TZK0_STAAU	ABC transporter	ERS140248_00906	Staphylococcus aureus	48 kDa	0.727273	0.727273	1	0.545455	0.454545	0.833333	0.64±0.13	0.0377496	0.59±0.19	0.379308	0.92±0.12	0.591752
A0A069FU32_STAAU	Phosphatidate cytidylyltransferase	cdsA	Staphylococcus aureus subsp. aureus CO-98	29 kDa	0.9	1	1.11111	0.8	0.9	1.125	0.85±0.07	#DIV/0!	0.95±0.07	0.379308	1.12±0.01	#DIV/0!
A0A077TUN9_STAAU	Siderophore staphylobactin ABC transporter%2C substrate-binding protein SirA	sirA	Staphylococcus aureus	37 kDa	1	0.7	0.7	1	0.7	0.7	1	0.057191	0.7	0.137727	0.7	0.80755
A0A090LQ01_STAAU	Putative DNA-binding protein	SAU060112_10164	Staphylococcus aureus	7 kDa	1.2	1.4	1.16667	1.2	1.3	1.08333	1.2	0.095466	1.35±0.07	0.194793	1.13±0.06	0.292893
A0A090LR26_STAAU	Uncharacterized oxidoreductase YcsN	ycsN	Staphylococcus aureus	35 kDa	0.6	0.4	0.666667	0.6	0.4	0.666667	0.6	#DIV/0!	0.4	0.933881	0.67	#DIV/0!
A0A0D1I5G3_STAAU	Strain SA-120 Contig630, whole genome shotgun sequence	QU38_16455	Staphylococcus aureus subsp. aureus	15 kDa	1	1.2	1.2	0.9	1.2	1.33333	0.95±0.07	#DIV/0!	1.2	0.776973	1.27±0.09	0.095466
A0A090LW81_STAAU	Uncharacterized protein	SAU060112_100033	Staphylococcus aureus	22 kDa	0.6	0.7	1.16667	0.7	0.7	1	0.65±0.07	#DIV/0!	0.7	0.594642	1.08±0.12	#DIV/0!
A0A0D1HFZ3_STAAU	Strain SA-120 Contig630, whole genome shotgun sequence	QU38_14510	Staphylococcus aureus subsp. aureus	66 kDa	1.1	1.2	1.09091	1	1	1	1.05±0.07	0.42265	1.10±0.14	0.828693	1.05±0.06	0.0377496
A0A069FUC8_STAAU	Elongation factor G	fusA	Staphylococcus aureus subsp. aureus CO-98	77 kDa	1	1.71429	1.71429	1.42857	1.42857	1	1.21±0.30	0.0198039	1.57±0.2	0.615136	1.36±0.51	0.42265
AROB_STAA1	3-dehydroquinate synthase	aroB	Staphylococcus aureus (strain Mu3 / ATCC 700698)	40 kDa	1	0.9	0.9	0.9	0.6	0.666667	0.95±0.07	0.42265	0.75±0.21	0.3125	0.78±0.16	0.698489
A0A0D1HTI8_STAAU	Protein FdhD homolog	fdhD	Staphylococcus aureus subsp. aureus	29 kDa	1.1	1.6	1.45455	3.5	8.7	2.48571	2.30±1.7	0.42265	5.15±5.02	0.296351	1.97±0.73	0.29986
A0A090LSI0_STAAU	2-C-methyl-D-erythritol 4-phosphate cytidylyltransferase	ispD	Staphylococcus aureus	27 kDa	1.1	1	0.909091	1.1	1	0.909091	1.1	0.42265	1	0.537114	0.91	0.333333
A0A0C2HZY8_STAAU	Pyrimidine-nucleoside phosphorylase	pdp	Staphylococcus aureus	46 kDa	0.333333	0.222222	0.666667	0.333333	0.222222	0.666667	0.33	0.391886	0.22	0.50273	0.67	0.526363
A0A0D1K843_STAAU	Strain SA-120 Contig627, whole genome shotgun sequence	QU38_08990	Staphylococcus aureus subsp. aureus	17 kDa	0.75	1	1.33333	0.875	1.125	1.28571	0.81±0.09	#DIV/0!	1.06±0.09	0.54147	1.31±0.03	#DIV/0!
A0A077U409_STAAU	Protein GrpE	grpE	Staphylococcus aureus	24 kDa	0.8	2.2	2.75	0.9	1.9	2.11111	0.85±0.07	0.384556	2.05±0.21	0.545254	2.43±0.45	0.735833
A0A0D3Q3Y1_STAAU	Outer surface protein	CH51_00865	Staphylococcus aureus	40 kDa	0.9	1	1.11111	1	1.3	1.3	0.95±0.07	#DIV/0!	1.15±0.21	0.255934	1.21±0.13	#DIV/0!
A0A077UAM3_STAAU	Peptide deformylase	def1	Staphylococcus aureus	18 kDa	1.1	1.2	1.09091	1.6	1.4	0.875	1.35±0.35	0.095466	1.30±0.14	0.286173	0.98±0.15	0.105573
A0A0B6XS08_STAAU	UPF0176 protein ERS094548_01880	ERS094548_01880	Staphylococcus aureus	37 kDa	1.6	2.3	1.4375	2.1	2.9	1.38095	1.85±0.35	0.095466	2.60±0.42	0.217917	1.41±0.04	0.0169217
A0A077U9U8_STAAU	MarR family transcriptional regulator	yybR_2	Staphylococcus aureus	13 kDa	0.875	0.875	1	0.75	0.875	1.16667	0.81±0.09	0.42265	0.88	0.153822	1.08±0.12	0.333333
A0A0D1INU4_STAAU	4-diphosphocytidyl-2-C-methyl-D-erythritol kinase	ipk	Staphylococcus aureus subsp. aureus	31 kDa	1.1	1	0.909091	1.1	1	0.909091	1.1	0.296474	1	0.185755	0.91	0.869811
A0A069G7F5_STAAU	UPF0374 protein CO98_2312	CO98_2312	Staphylococcus aureus subsp. aureus CO-98	22 kDa	0.9	1.4	1.55556	1	1.2	1.2	0.95±0.07	0.0766867	1.30±0.14	0.483686	1.38±0.25	0.194758
A0A077USQ4_STAAU	Maltose/maltodextrin ABC transporter%2C substrate binding periplasmic protein MalE	cycB	Staphylococcus aureus	48 kDa	0.8	0.4	0.5	1.1	0.7	0.636364	0.95±0.21	0.095466	0.55±0.21	0.719901	0.57±0.10	0.42265
A0A077UJ82_STAAU	Uncharacterized protein	ERS140026_01462	Staphylococcus aureus	4 kDa	0.4	0.4	1	0.5	0.5	1	0.45±0.07	#DIV/0!	0.45±0.07	0.355232	1	#DIV/0!
A0A0E0VM76_STAA5	Deoxyribodipyrimidine photolyase	ST398NM01_0769	Staphylococcus aureus subsp. aureus 71193	55 kDa	1.5	1	0.666667	2.5	1.4	0.56	2.00±0.71	0.42265	1.20±0.28	0.837624	0.61±0.08	0.0886776
A0A077UQK7_STAAU	Small integral membrane protein	ERS140095_02392	Staphylococcus aureus	9 kDa	0.7	0.6	0.857143	0.6	0.7	1.16667	0.65±0.07	0.770584	0.65±0.07	0.00921206	1.01±0.22	0.2
A0A068DWZ8_STAAU	Ribosomal protein L11 methyltransferase	prmA	Staphylococcus aureus	36 kDa	1.33333	2	1.5	1.55556	2.11111	1.35714	1.44±0.16	0.0081634	2.06±0.08	0.641883	1.43±0.10	1
CCA_STAAB	CCA-adding enzyme	cca	Staphylococcus aureus (strain bovine RF122 / ET3-1)	46 kDa	0.8	0.6	0.75	0.8	0.7	0.875	0.8	0.183503	0.65±0.07	0.794616	0.81±0.09	0.275714
A0A0B6XRY0_STAAU	O-acetyltransferase (Cell wall biosynthesis)	ERS094548_01813	Staphylococcus aureus	22 kDa	1	1	1	1	1.14286	1.14286	1	0.0198039	1.07±0.10	0.656646	1.07±0.10	1
A0A077U153_STAAU	Gluconate permease	gntP	Staphylococcus aureus	48 kDa	0.6	0.5	0.833333	0.5	0.4	0.8	0.55±0.07	0.057191	0.45±0.07	0.538834	0.82±0.02	0.0389255
A0A077U6V0_STAAU	L-2-haloalkanoic acid dehalogenase	hdl	Staphylococcus aureus	28 kDa	0.9	1	1.11111	0.9	1.3	1.44444	0.9	#DIV/0!	1.15±0.21	0.00804989	1.28±0.24	0.095466
A0A0E1XG67_STAAU	Exonuclease SbcCD, D subunit	sbcD	Staphylococcus aureus subsp. aureus MN8	43 kDa	1.4	2.1	1.5	1.8	3	1.66667	1.60±0.28	#DIV/0!	2.55±0.64	0.505681	1.58±0.12	0.42265
A0A0B6XQP1_STAAU	Tetratricopeptide repeat (TPR) family protein	yrrB	Staphylococcus aureus	26 kDa	0.7	0.9	1.28571	0.5	0.8	1.6	0.60±0.14	0.0121217	0.85±0.07	0.563756	1.44±0.22	0.292893
A0A090LWR0_STAAU	Phosphoglycerate mutase	gpmA_1	Staphylococcus aureus	22 kDa	0.8	0.6	0.75	0.9	0.6	0.666667	0.85±0.07	#DIV/0!	0.6	0.274718	0.71±0.06	0.237507
A0A090M0J4_STAAU	Putative transcriptional regulator	SAU060112_40161	Staphylococcus aureus	30 kDa	2	0.7	0.35	1	1.1	1.1	1.50±0.71	0.095466	0.90±0.28	0.423806	0.73±0.53	0.193495
A0A090LZI4_STAAU	Uncharacterized protein	SAU060112_40339	Staphylococcus aureus	16 kDa	0.6	0.4	0.666667	0.5	0.4	0.8	0.55±0.07	0.057191	0.4	0.0708681	0.73±0.09	0.154846
A0A0D6GEC2_STAAU	Acetyl esterase	CH51_01535	Staphylococcus aureus	31 kDa	0.8	0.7	0.875	0.9	0.8	0.888889	0.85±0.07	0.095466	0.75±0.07	0.234023	0.88±0.01	0.0377496
A0A0E0VM68_STAA5	Transcriptional regulator, GntR family	ST398NM01_0593	Staphylococcus aureus subsp. aureus 71193	54 kDa	0.6	0.6	1	0.9	0.9	1	0.75±0.21	0.42265	0.75±0.21	0.232157	1	0.381147
A0A069FW70_STAAU	Fructose-1,6-bisphosphatase class 3	fbp	Staphylococcus aureus subsp. aureus CO-98	76 kDa	0.7	0.6	0.857143	0.7	0.5	0.714286	0.7	0.0121217	0.55±0.07	0.0514412	0.79±0.10	0.095466
A0A077TX74_STAAU	Diphosphomevalonate decarboxylase	mvaD	Staphylococcus aureus	37 kDa	1.3	1.1	0.846154	0.8	0.9	1.125	1.05±0.35	0.095466	1.00±0.14	0.0611988	0.99±0.20	0.292893
A0A0D1GW08_STAAU	Sodium proton antiporter protein shaE	SAJPND1_00865	Staphylococcus aureus subsp. aureus	18 kDa	1.4	1.1	0.785714	1.1	0.8	0.727273	1.25±0.21	0.237507	0.95±0.21	0.0544148	0.76±0.04	1
A0A077VDD0_STAAU	ShaG	mnhG1	Staphylococcus aureus	13 kDa	1	0.7	0.7	0.9	0.9	1	0.95±0.07	#DIV/0!	0.80±0.14	0.337209	0.85±0.21	0.095466
A0A077W2K5_STAAU	Putative lipoprotein	ERS140167_01616	Staphylococcus aureus	30 kDa	0.846154	0.461538	0.545455	1.23077	0.769231	0.625	1.04±0.27	0.859972	0.62±0.22	0.835026	0.59±0.06	0.869811
A0A033UQ38_STAAU	D-alanine--D-alanine ligase	ddl	Staphylococcus aureus C0673	40 kDa	0.9	0.8	0.888889	0.9	0.7	0.777778	0.9	0.237507	0.75±0.07	0.384373	0.83±0.08	0.292893
A0A033UB18_STAAU	Glutamyl-tRNA(Gln) amidotransferase subunit A	gatA	Staphylococcus aureus C0673	53 kDa	1	1.7	1.7	0.9	1.3	1.44444	0.95±0.07	0.42265	1.50±0.28	0.217917	1.57±0.18	0.311753
A0A077TXD9_STAAU	Ornithine carbamoyltransferase	arcB	Staphylococcus aureus	38 kDa	2	0.9	0.45	3.3	1	0.30303	2.65±0.92	0.859972	0.95±0.07	0.0148679	0.38±0.10	0.227951
A0A077VFE3_STAAU	Universal stress protein	ERS140026_00814	Staphylococcus aureus	18 kDa	0.6	0.4	0.666667	0.5	0.3	0.6	0.55±0.07	#DIV/0!	0.35±0.07	0.737918	0.63±0.05	0.095466
A0A077VL65_STAAU	Succinyl-diaminopimelate desuccinylase	dapE	Staphylococcus aureus	45 kDa	2.4	2.8	1.16667	2.2	2.7	1.22727	2.30±0.14	0.42265	2.75±0.07	0.450823	1.20±0.04	0.116459
A0A069G7V7_STAAU	Putative N-acetyltransferase YedL	CO98_1080	Staphylococcus aureus subsp. aureus CO-98	16 kDa	0.8	0.4	0.5	1.1	0.3	0.272727	0.95±0.21	0.126421	0.35±0.07	0.254641	0.39±0.16	0.120951
A0A077U272_STAAU	Peptidase%2C U32 family large subunit (C1)	yhbU_2	Staphylococcus aureus	48 kDa	1.7	1.7	1	1.5	1.3	0.866667	1.60±0.14	0.0121217	1.50±0.28	0.62494	0.93±0.09	0.105573
A0A090LW82_STAAU	Uncharacterized protein	SAU060112_10257	Staphylococcus aureus	50 kDa	0.9	1.8	2	0.9	1.5	1.66667	0.9	0.00586515	1.65±0.21	0.62494	1.83±0.24	0.0565436
A0A0B6XRG6_STAAU	Teichoic acid export ATP-binding protein TagH	tagH_2	Staphylococcus aureus	58 kDa	1	0.7	0.7	0.8	0.7	0.875	0.90±0.14	0.770584	0.7	0.890988	0.79±0.12	0.0629574
A0A077V973_STAAU	Nicotinamidase	rutB	Staphylococcus aureus	21 kDa	1	1.2	1.2	1	1.1	1.1	1	0.0266715	1.15±0.07	0.025875	1.15±0.07	0.698489
A0A077ULW3_STAAU	Transcriptional regulator	immR	Staphylococcus aureus	22 kDa	1	0.625	0.625	1.25	0.75	0.6	1.13±0.18	#DIV/0!	0.69±0.09	0.699306	0.61±0.02	0.0377496
A0A090LVS0_STAAU	DNA replication and repair protein RecF	recF	Staphylococcus aureus	42 kDa	0.7	0.6	0.857143	0.5	0.6	1.2	0.60±0.14	0.42265	0.6	0.7231	1.03±0.24	0.183503
A0A0D1IL63_STAAU	Strain SA-120 Contig629, whole genome shotgun sequence	QU38_13490	Staphylococcus aureus subsp. aureus	25 kDa	0.8	1	1.25	0.8	0.5	0.625	0.8	#DIV/0!	0.75±0.35	0.599478	0.94±0.44	0.095466
A0A0D1I5P8_STAAU	High-affinity zinc uptake system ATP-binding protein znuC	SAJPND1_01510	Staphylococcus aureus subsp. aureus	29 kDa	0.9	1.3	1.44444	0.8	1.3	1.625	0.85±0.07	0.42265	1.3	0.00388254	1.53±0.13	0.0886776
A0A090LW78_STAAU	Glutaredoxin	SAU060112_10252	Staphylococcus aureus	9 kDa	2.2	0.8	0.363636	2.5	0.9	0.36	2.35±0.21	0.057191	0.85±0.07	0.122355	0.36	1
A0A0D3Q617_STAAU	Uncharacterised protein	CH51_05010	Staphylococcus aureus	11 kDa	1.22222	1.55556	1.27273	1.55556	2.22222	1.42857	1.39±0.24	#DIV/0!	1.89±0.47	0.933881	1.35±0.11	0.859972
A0A0D6DLI6_STAAU	Uncharacterized protein	SAJPND1_01245	Staphylococcus aureus subsp. aureus	8 kDa	0.8	0.8	1	0.8	0.6	0.75	0.8	0.095466	0.70±0.14	0.7231	0.88±0.18	0.0121217
A0A0B6XNN5_STAAU	Segregation and condensation protein B	scpB	Staphylococcus aureus	20 kDa	0.8	1	1.25	0.7	0.7	1	0.75±0.07	0.0121217	0.85±0.21	0.54147	1.13±0.18	0.0109293
A0A090LVX8_STAAU	Uncharacterized protein	SAU060112_60066	Staphylococcus aureus	20 kDa	0.8	0.8	1	0.9	1.1	1.22222	0.85±0.07	0.144814	0.95±0.21	0.561438	1.11±0.16	0.311753
A0A0D1HKD9_STAAU	Shikimate kinase	aroK	Staphylococcus aureus subsp. aureus	20 kDa	0.7	1	1.42857	0.9	1.1	1.22222	0.80±0.14	#DIV/0!	1.05±0.07	0.153822	1.33±0.15	0.42265
A0A033ULT9_STAAU	ATP synthase subunit c	V070_02071	Staphylococcus aureus C0673	7 kDa	1.2	0.6	0.5	1.2	0.9	0.75	1.2	0.0377496	0.75±0.21	0.505681	0.63±0.18	0.591752
A0A0D1JVP0_STAAU	Putative phospholipid-binding protein	SAJPND1_00902	Staphylococcus aureus subsp. aureus	19 kDa	0.8	0.4	0.5	1.2	0.7	0.583333	1.00±0.28	0.095466	0.55±0.21	1	0.54±0.06	0.591752
A0A090M0G4_STAAU	Histidine kinase	kdpD	Staphylococcus aureus	102 kDa	0.6	0.4	0.666667	0.5	0.3	0.6	0.55±0.07	0.183503	0.35±0.07	0.570495	0.63±0.05	0.154846
A0A0D1GZV1_STAAU	Pyruvate dehydrogenase	SAJPND1_02539	Staphylococcus aureus subsp. aureus	64 kDa	1.4	0.5	0.357143	1.5	0.8	0.533333	1.45±0.07	#DIV/0!	0.65±0.21	0.0884458	0.45±0.12	0.095466
A0A077VXU1_STAAU	HTH domain protein%2C binds to mecA promoter region	ERS140026_00954	Staphylococcus aureus	18 kDa	1.18182	1	0.846154	1.54545	2.27273	1.47059	1.36±0.26	1	1.64±0.90	0.0133284	1.16±0.44	0.213666
A0A0D1EWN0_STAAU	Phosphoribosylformylglycinamidine synthase subunit PurS	purS	Staphylococcus aureus subsp. aureus	10 kDa	1	0.8	0.8	1.3	1.2	0.923077	1.15±0.21	0.0121217	1.00±0.28	0.0367144	0.86±0.09	0.105573
Q2FZB4_STAA8	Putative uncharacterized protein	SAOUHSC_01123	Staphylococcus aureus (strain NCTC 8325)	9 kDa	0.6	0.5	0.833333	0.8	0.8	1	0.70±0.14	0.0121217	0.65±0.21	0.751561	0.92±0.12	0.0369132
A0A0B6XPG5_STAAU	Pseudouridine synthase	rsuA	Staphylococcus aureus	27 kDa	1.2	1.7	1.41667	1.1	1.3	1.18182	1.15±0.07	0.183503	1.50±0.28	0.623301	1.30±0.17	0.720249
A0A077UF60_STAAU	YacP-like NYN domain protein	ERS140026_01987	Staphylococcus aureus	20 kDa	0.5	0.6	1.2	0.7	0.7	1	0.60±0.14	0.42265	0.65±0.07	0.462164	1.10±0.14	0.609433
A0A0D6DDK7_STAAU	Uncharacterized protein	SAJPND1_01250	Staphylococcus aureus subsp. aureus	5 kDa	0.4	0.2	0.5	0.4	0.2	0.5	0.4	0.095466	0.2	0.859923	0.5	0.80755
A0A0E1VIV5_STAA3	Uncharacterized protein	HMPREF0776_2770	Staphylococcus aureus subsp. aureus USA300_TCH959	50 kDa	0.7	0.9	1.28571	0.8	0.9	1.125	0.75±0.07	0.095466	0.9	0.856547	1.21±0.11	0.23165
A0A077VKX0_STAAU	GntR family transcriptional regulator	yurK	Staphylococcus aureus	15 kDa	0.8	0.8	1	0.6	0.6	1	0.70±0.14	0.057191	0.70±0.14	0.0434545	1	0.698489
A0A077U556_STAAU	Peptide methionine sulfoxide reductase regulator MsrR	msrR	Staphylococcus aureus	37 kDa	0.5	0.5	1	1	0.8	0.8	0.75±0.35	#DIV/0!	0.65±0.21	0.211816	0.90±0.14	#DIV/0!
A0A090LR99_STAAU	CobW/HypB/UreG, nucleotide-binding domain protein	SAU060112_10579	Staphylococcus aureus	35 kDa	0.5	0.3	0.6	0.4	0.3	0.75	0.45±0.07	0.0377496	0.3	0.132419	0.68±0.11	0.095466
A0A0B6XNX4_STAAU	Phage major tail %2C phi13 family protein	ERS195389_02379	Staphylococcus aureus	35 kDa	1.3	1.1	0.846154	1.1	0.8	0.727273	1.20±0.14	0.095466	0.95±0.21	0.0446127	0.79±0.08	1
A0A0B6XRA8_STAAU	N-acetyl-L,L-diaminopimelate deacetylase	yxeP_4	Staphylococcus aureus	42 kDa	1.3	0.7	0.538462	1.4	0.9	0.642857	1.35±0.07	0.42265	0.80±0.14	0.0414534	0.59±0.07	0.764298
A0A077VSV4_STAAU	Peptide ABC transporter permease	oppB_1	Staphylococcus aureus	34 kDa	0.4	0.3	0.75	0.4	0.3	0.75	0.4	0.0081634	0.3	0.274031	0.75	0.095466
A0A0B6XPW1_STAAU	o-succinylbenzoate synthase	menC	Staphylococcus aureus	38 kDa	0.8	0.6	0.75	0.9	0.7	0.777778	0.85±0.07	0.183503	0.65±0.07	0.384373	0.76±0.02	0.29986
A0A0D1I4N9_STAAU	Strain SA-120 Contig630, whole genome shotgun sequence	QU38_14975	Staphylococcus aureus subsp. aureus	21 kDa	2.7	1.3	0.481481	2.4	1.1	0.458333	2.55±0.21	0.0198039	1.20±0.14	0.116117	0.47±0.02	0.0389255
A0A0E1AHA2_STAAU	Maebl	SAZ172_1752	Staphylococcus aureus subsp. aureus Z172	50 kDa	0.9	1.1	1.22222	0.8	0.9	1.125	0.85±0.07	#DIV/0!	1.00±0.14	0.0273907	1.17±0.07	#DIV/0!
A0A090LUI2_STAAU	ModC	SAU060112_40113	Staphylococcus aureus	23 kDa	0.9	0.9	1	1	0.9	0.9	0.95±0.07	0.095466	0.9	0.777235	0.95±0.07	0.105573
A0A077U906_STAAU	AraC family regulatory protein	marA	Staphylococcus aureus	33 kDa	0.6	0.7	1.16667	0.5	0.5	1	0.55±0.07	0.0092357	0.60±0.14	0.460051	1.08±0.12	0.0173694
A0A090M2G5_STAAU	Cobalamin biosynthesis CobT VWA domain protein	SAU060112_70100	Staphylococcus aureus	73 kDa	1.1	1.8	1.63636	1.1	1.7	1.54545	1.1	0.095466	1.75±0.07	0.54147	1.59±0.06	0.311753
A0A0B6XPI7_STAAU	Glutamyl-tRNA reductase	hemA	Staphylococcus aureus	50 kDa	3.5	5.6	1.6	1.2	1.5	1.25	2.35±1.63	0.42265	3.55±2.9	0.156696	1.43±0.25	0.42265
A0A0B6XPN2_STAAU	Lipoprotein%2C putative	ERS094548_02624	Staphylococcus aureus	17 kDa	1.3	1.2	0.923077	0.9	0.7	0.777778	1.10±0.28	0.0121217	0.95±0.35	0.745274	0.85±0.10	0.698489
A0A0E1X8Z7_STAAU	Protein map	map	Staphylococcus aureus subsp. aureus MN8	77 kDa	1.1	0.9	0.818182	1.5	1.1	0.733333	1.30±0.28	#DIV/0!	1.00±0.14	0.326785	0.78±0.06	0.00586515
A0A033V311_STAAU	Valine--tRNA ligase	valS	Staphylococcus aureus C0673	102 kDa	0.9	0.9	1	1.4	1	0.714286	1.15±0.35	0.361293	0.95±0.07	0.50133	0.86±0.20	0.660453
A0A090LVR6_STAAU	Holo-[acyl-carrier-protein] synthase	acpS	Staphylococcus aureus	14 kDa	1.5	2.5	1.66667	1.4	1.6	1.14286	1.45±0.07	0.666667	2.05±0.64	0.887781	1.40±0.37	0.685515
A0A0D6GZ63_STAAU	Phage protein	ERS445051_01398	Staphylococcus aureus	13 kDa	1.9	3.6	1.89474	1.6	3.4	2.125	1.75±0.21	0.272393	3.50±0.14	0.745274	2.01±0.16	0.311753
A0A033V062_STAAU	Glutamate dehydrogenase	V070_01062	Staphylococcus aureus C0673	46 kDa	0.7	1	1.42857	1.7	1.7	1	1.20±0.71	0.609433	1.35±0.49	0.415603	1.21±0.30	0.514929
A0A069G344_STAAU	FeS assembly protein SufD	sufD	Staphylococcus aureus subsp. aureus CO-98	48 kDa	1.7	2.6	1.52941	1.7	1.7	1	1.7	0.0121217	2.15±0.64	0.0614304	1.26±0.37	0.316237
A0A090LQ28_STAAU	Bifunctional protein FolD	folD	Staphylococcus aureus	31 kDa	1	1.3	1.3	0.7	0.7	1	0.85±0.21	0.0377496	1.00±0.42	0.210827	1.15±0.21	0.0104462
A0A0D1H2J5_STAAU	50S ribosomal protein L32	rpmF	Staphylococcus aureus subsp. aureus	6 kDa	1.2	1.5	1.25	1.9	1.7	0.894737	1.55±0.49	0.727834	1.60±0.14	0.201951	1.07±0.25	0.828781
A0A090LW95_STAAU	N5-carboxyaminoimidazole ribonucleotide mutase	purE	Staphylococcus aureus	17 kDa	1.3	1.4	1.07692	1.5	1.6	1.06667	1.40±0.14	#DIV/0!	1.50±0.14	0.390764	1.07±0.01	0.42265
A0A077TYI6_STAAU	Uncharacterized protein	ERS140095_00082	Staphylococcus aureus	18 kDa	1.8	1.1	0.611111	1.9	1.3	0.684211	1.85±0.07	0.42265	1.20±0.14	0.40694	0.65±0.05	0.698489
A0A0D1H789_STAAU	Strain SA-120 Contig629, whole genome shotgun sequence	QU38_12125	Staphylococcus aureus subsp. aureus	9 kDa	0.8	0.7	0.875	0.9	0.6	0.666667	0.85±0.07	0.256689	0.65±0.07	0.00474075	0.77±0.15	0.903326
A0A077TUI4_STAAU	Aldehyde dehydrogenase B	aldA	Staphylococcus aureus	54 kDa	1.41667	1.41667	1	0.583333	1.16667	2	1.00±0.59	0.057191	1.29±0.18	0.0884458	1.50±0.71	0.552786
A0A0D1I3S9_STAAU	Outer membrane protein	SAJPND1_01920	Staphylococcus aureus subsp. aureus	11 kDa	1	0.8	0.8	1	0.8	0.8	1	0.00344235	0.8	0.777235	0.8	0.0283344
A0A0E1VPA0_STAA3	Polysaccharide deacetylase	HMPREF0776_0750	Staphylococcus aureus subsp. aureus USA300_TCH959	44 kDa	1.15385	1	0.866667	0.923077	0.692308	0.75	1.04±0.16	0.095466	0.85±0.22	0.815603	0.81±0.08	0.105573
A0A077VEQ5_STAAU	Endonuclease III	nth	Staphylococcus aureus	25 kDa	2.6	2	0.769231	0.9	1.7	1.88889	1.75±1.20	1	1.85±0.21	0.944508	1.33±0.79	0.571607
A0A077VW51_STAAU	SWIM zinc finger domain-containing protein	ERS140167_00057	Staphylococcus aureus	19 kDa	0.8	0.9	1.125	0.6	1.2	2	0.70±0.14	#DIV/0!	1.05±0.21	0.793321	1.56±0.62	#DIV/0!
A0A077UPQ0_STAAU	Antiholin-like protein LrgB	lrgB	Staphylococcus aureus	25 kDa	1	0.5	0.5	0.6	0.5	0.833333	0.80±0.28	0.770584	0.5	0.65147	0.67±0.24	0.42265
A0A0D6GXI9_STAAU	Pyrophosphohydrolase%2C MazG family	ypjD	Staphylococcus aureus	12 kDa	1.3	1.4	1.07692	1.4	1.6	1.14286	1.35±0.07	0.470661	1.50±0.14	0.290725	1.11±0.05	0.91835
A0A0D1JMG5_STAAU	Strain SA-120 Contig624, whole genome shotgun sequence	QU38_06475	Staphylococcus aureus subsp. aureus	27 kDa	0.8	0.7	0.875	0.9	0.8	0.888889	0.85±0.07	0.095466	0.75±0.07	0.427849	0.88±0.01	0.19171
A0A077U1D0_STAAU	Amino acid permease	steT	Staphylococcus aureus	48 kDa	0.3	0	0	0.3	0.1	0.333333	0.3	0.42265	0.05±0.07	1	0.17±0.24	0.272393
A0A077U4E2_STAAU	2-oxoglutarate/malate translocator-like protein	ttdT	Staphylococcus aureus	51 kDa	0.583333	0.25	0.428571	0.5	0.25	0.5	0.54±0.06	0.0198039	0.25	0.725581	0.46±0.05	0.311753
A0A0D1H5S7_STAAU	Protein translocase subunit YajC	QU38_08740	Staphylococcus aureus subsp. aureus	10 kDa	1.5	2.1	1.4	1.9	3.1	1.63158	1.70±0.28	0.095466	2.60±0.71	0.121612	1.52±0.16	0.292893
A0A077U6R4_STAAU	Tryptophan--tRNA ligase	trpS	Staphylococcus aureus	37 kDa	1.1	1.3	1.18182	1.2	1.4	1.16667	1.15±0.07	#DIV/0!	1.35±0.07	0.00184051	1.17±0.01	0.0377496
A0A0E1AIH1_STAAU	Uncharacterized protein	SAZ172_0793	Staphylococcus aureus subsp. aureus Z172	13 kDa	1	0.8	0.8	0.8	0.6	0.75	0.90±0.14	0.0081634	0.70±0.14	0.822172	0.78±0.04	0.0198039
A0A077UBW6_STAAU	O-methyltransferase family protein	ERS140162_01570	Staphylococcus aureus	25 kDa	2.5	2	0.8	2.6	2	0.769231	2.55±0.07	0.0728274	2	0.192417	0.78±0.02	0.23663
A0A077TYH3_STAAU	Uncharacterized protein	ERS140095_00071	Staphylococcus aureus	20 kDa	2.3	2.6	1.13043	2.5	2.7	1.08	2.40±0.14	0.095466	2.65±0.07	0.93537	1.11±0.04	0.105573
A0A090LXA3_STAAU	Lipase/esterase LipA	SAU060112_10612	Staphylococcus aureus	40 kDa	1.8	3.8	2.11111	1.8	3.6	2	1.8	0.42265	3.70±0.14	0.569957	2.06±0.08	0.292893
A0A077V5S2_STAAU	Carbamate kinase	arcC	Staphylococcus aureus	34 kDa	1.1	0.7	0.636364	1.2	0.7	0.583333	1.15±0.07	0.00103896	0.7	0.00944761	0.61±0.04	0.0081634
A0A090N292_STAAU	Arginine repressor	argR	Staphylococcus aureus	17 kDa	0.5	0.2	0.4	0.8	0.6	0.75	0.65±0.21	0.00506332	0.40±0.28	0.00910122	0.58±0.25	0.154846
A0A077UB98_STAAU	Membrane spanning protein	ERS140162_01341	Staphylococcus aureus	50 kDa	1.2	0.6	0.5	1.1	0.3	0.272727	1.15±0.07	#DIV/0!	0.45±0.21	0.408366	0.39±0.16	0.00275863
A0A090M1B5_STAAU	KR domain protein	SAU060112_40411	Staphylococcus aureus	25 kDa	1.2	0.6	0.5	0.8	0.6	0.75	1.00±0.28	0.095466	0.6	0.0653217	0.63±0.18	0.0121217
A0A0E0VTB5_STAA5	Gluconokinase	ST398NM01_2556	Staphylococcus aureus subsp. aureus 71193	58 kDa	1.3	0.8	0.615385	1.7	0.9	0.529412	1.50±0.28	0.144814	0.85±0.07	0.0204945	0.57±0.06	0.42265
A0A0E1AP53_STAAU	Uncharacterized protein	SAZ172_2675	Staphylococcus aureus subsp. aureus Z172	12 kDa	1.5	0.9	0.6	1.7	1	0.588235	1.60±0.14	0.095466	0.95±0.07	0.0134536	0.59±0.01	0.0474207
A0A0D6WDW6_STAAU	Major tail protein	ERS445051_01394	Staphylococcus aureus	16 kDa	2.4	2.2	0.916667	2.6	2.2	0.846154	2.50±0.14	1	2.2	0.0708681	0.88±0.05	0.183503
A0A090LZW8_STAAU	Two-component response regulator YvcP	yvcP	Staphylococcus aureus	25 kDa	1.2	1.1	0.916667	1.1	1	0.909091	1.15±0.07	0.129612	1.05±0.07	0.177808	0.91±0.01	0.0875789
A0A0D1HPR5_STAAU	Strain SA-120 Contig628, whole genome shotgun sequence	QU38_11240	Staphylococcus aureus subsp. aureus	15 kDa	0.8	1.3	1.625	0.9	1.4	1.55556	0.85±0.07	0.0266715	1.35±0.07	0.348654	1.59±0.05	0.0283344
A0A0D1JNY2_STAAU	Strain SA-120 Contig619, whole genome shotgun sequence	QU38_04005	Staphylococcus aureus subsp. aureus	42 kDa	0.8	1	1.25	1	1.2	1.2	0.90±0.14	0.00441503	1.10±0.14	0.278539	1.23±0.04	0.095466
A0A090LPS7_STAAU	Putative ribosomal protein YlxQ	rplGA	Staphylococcus aureus	12 kDa	1.75	2.25	1.28571	1.5	2.33333	1.55556	1.63±0.18	0.095466	2.29±0.06	0.217917	1.42±0.19	0.292893
A0A090LZD2_STAAU	Putative permease of an ABC transporter	ybbM	Staphylococcus aureus	28 kDa	0.9	0.5	0.555556	0.7	0.5	0.714286	0.80±0.14	0.095466	0.5	0.153822	0.63±0.11	0.0194193
A0A0B6XQU7_STAAU	Molybdopterin biosynthesis MoeB protein	moeB_2	Staphylococcus aureus	38 kDa	1.1	1.2	1.09091	0.9	1	1.11111	1.00±0.14	0.42265	1.10±0.14	0.266967	1.10±0.01	0.292893
A0A0D6GSM5_STAAU	Acetyltransferase%2C GNAT family	ERS445052_00826	Staphylococcus aureus	19 kDa	1.1	1.4	1.27273	1.7	0.8	0.470588	1.40±0.42	0.0377496	1.10±0.42	0.685332	0.87±0.57	0.0369132
A0A077VAK0_STAAU	Hexose phosphate transport protein	uhpT	Staphylococcus aureus	51 kDa	0.3	0.2	0.666667	0.3	0.2	0.666667	0.3	0.183503	0.2	0.495354	0.67	0.095466
A0A0D6DE64_STAAU	Putative cytosolic protein	SAJPND1_01441	Staphylococcus aureus subsp. aureus	35 kDa	1.8	0.9	0.5	1.9	0.8	0.421053	1.85±0.07	1	0.85±0.07	0.632812	0.46±0.06	0.552786
A0A0D6GHP4_STAAU	N5-carboxyaminoimidazole ribonucleotide synthase	purK	Staphylococcus aureus	42 kDa	1	0.7	0.7	1.4	0.9	0.642857	1.20±0.28	0.314006	0.80±0.14	0.462164	0.67±0.04	0.552786
A0A069FSZ1_STAAU	ATP-dependent protease ATPase subunit HslU	hslU	Staphylococcus aureus subsp. aureus CO-98	52 kDa	0.8	0.8	1	1.1	1.2	1.09091	0.95±0.21	#DIV/0!	1.00±0.28	0.168701	1.05±0.06	#DIV/0!
A0A077U815_STAAU	Phosphoglycerate kinase	pgk	Staphylococcus aureus	43 kDa	0.6	0.8	1.33333	0.9	0.9	1	0.75±0.21	0.00344235	0.85±0.07	0.0714325	1.17±0.24	0.00496281
A0A0B6XNX0_STAAU	Alanine dehydrogenase	ald2_1	Staphylococcus aureus	40 kDa	0.6	0.2	0.333333	0.6	0.3	0.5	0.6	0.42265	0.25±0.07	0.570495	0.42±0.12	0.215535
A0A0B6XQX3_STAAU	Octanoyltransferase LipM	lipM	Staphylococcus aureus	32 kDa	1.2	0.8	0.666667	1	0.7	0.7	1.10±0.14	0.770584	0.75±0.07	0.625262	0.68±0.02	0.859972
A0A0D1H9E6_STAAU	Strain SA-120 Contig629, whole genome shotgun sequence	QU38_13800	Staphylococcus aureus subsp. aureus	43 kDa	1.4	1	0.714286	1.1	0.9	0.818182	1.25±0.21	0.237507	0.95±0.07	0.162729	0.77±0.07	0.591752
A0A0E0VNW7_STAA5	Uncharacterized protein	ST398NM01_0974	Staphylococcus aureus subsp. aureus 71193	81 kDa	0.8	0.8	1	0.8	1	1.25	0.8	#DIV/0!	0.90±0.14	0.0862451	1.13±0.18	0.0198039
A0A0E1XE85_STAAU	Molybdenum cofactor biosynthesis protein B	HMPREF0769_10882	Staphylococcus aureus subsp. aureus MN8	20 kDa	0.7	0.8	1.14286	0.5	0.6	1.2	0.60±0.14	0.42265	0.70±0.14	0.196261	1.17±0.04	0.0886776
A0A0E1XGI2_STAAU	Uncharacterized protein	HMPREF0769_12487	Staphylococcus aureus subsp. aureus MN8	11 kDa	1.2	1.4	1.16667	1.2	1.5	1.25	1.2	0.237507	1.45±0.07	0.355232	1.21±0.06	0.198216
A0A077UBT7_STAAU	Inactive protein of metal-dependent protease family%2C putative molecular chaperone	ydiC	Staphylococcus aureus	25 kDa	1.1	1.2	1.09091	0.9	0.9	1	1.00±0.14	#DIV/0!	1.05±0.21	0.177808	1.05±0.06	0.42265
A0A033UCK9_STAAU	Biotin synthase	bioB	Staphylococcus aureus C0673	36 kDa	0.5	0.2	0.4	0.3	0.3	1	0.40±0.14	0.057191	0.25±0.07	0.832299	0.70±0.42	0.552786
A0A090N275_STAAU	Transcriptional regulator, TetR family	SAU060112_40385	Staphylococcus aureus	22 kDa	0.7	0.8	1.14286	0.7	0.8	1.14286	0.7	#DIV/0!	0.8	0.276208	1.14	0.0377496
A0A0E1XJY5_STAAU	Abi-like protein	HMPREF0769_10093	Staphylococcus aureus subsp. aureus MN8	38 kDa	0.8	0.4	0.5	0.8	0.4	0.5	0.8	1	0.4	0.38562	0.5	0.80755
A0A0B6XNT5_STAAU	UDP-N-acetylmuramoyl-L-alanyl-D-glutamate--L-lysine ligase	murE	Staphylococcus aureus	54 kDa	0.9	0.5	0.555556	1	0.8	0.8	0.95±0.07	0.0266715	0.65±0.21	0.119046	0.68±0.17	0.311753
A0A090LUG8_STAAU	Drug resistance MFS transporter, drug:H+ antiporter-2 family	SAU060112_40187	Staphylococcus aureus	71 kDa	1.2	0.9	0.75	1.3	0.9	0.692308	1.25±0.07	#DIV/0!	0.9	0.0820863	0.72±0.04	#DIV/0!
A0A077U7R0_STAAU	3-isopropylmalate dehydratase large subunit	leuC	Staphylococcus aureus	50 kDa	1	0.5	0.5	1	0.5	0.5	1	#DIV/0!	0.5	0.0286829	0.5	#DIV/0!
A0A0B6XT84_STAAU	Exported protein	ERS094548_02274	Staphylococcus aureus	14 kDa	0.5	0.4	0.8	0.9	0.6	0.666667	0.70±0.28	0.42265	0.50±0.14	0.188187	0.73±0.09	0.198216
A0A077V096_STAAU	Cytidine deaminase	cdd	Staphylococcus aureus	15 kDa	1.1	1.4	1.27273	1	1.1	1.1	1.05±0.07	0.0377496	1.25±0.21	0.158302	1.19±0.12	0.0198039
A0A0D1I5J3_STAAU	Ribulose-phosphate 3-epimerase	QU38_12445	Staphylococcus aureus subsp. aureus	24 kDa	0.6	0.5	0.833333	0.6	0.5	0.833333	0.6	#DIV/0!	0.5	0.00122492	0.83	#DIV/0!
A0A077TXE8_STAAU	L-threonine 3-dehydrogenase	ERS140248_00818	Staphylococcus aureus	36 kDa	0.4	0.5	1.25	0.6	0.5	0.833333	0.50±0.14	0.272393	0.5	0.733992	1.04±0.29	0.465478
A0A0E1X8H4_STAAU	Putative 2-succinyl-6-hydroxy-2,4-cyclohexadiene-1-carboxylate synthase	menH	Staphylococcus aureus subsp. aureus MN8	31 kDa	0.6	0.6	1	0.9	0.9	1	0.75±0.21	0.42265	0.75±0.21	0.729885	1	0.333333
A0A0D6HQE4_STAAU	2-oxoacid ferredoxin oxidoreductase subunit alpha	porA	Staphylococcus aureus	65 kDa	1.2	2	1.66667	1	1.8	1.8	1.10±0.14	#DIV/0!	1.90±0.14	#DIV/0!	1.73±0.09	#DIV/0!
A0A090M018_STAAU	Ribonuclease Z	rnz	Staphylococcus aureus	35 kDa	0.9	0.9	1	0.8	0.9	1.125	0.85±0.07	0.0377496	0.9	0.057499	1.06±0.09	1
A0A0D6DDT1_STAAU	Putative cytosolic protein	SAJPND1_01514	Staphylococcus aureus subsp. aureus	25 kDa	0.7	1.1	1.57143	0.6	1	1.66667	0.65±0.07	0.237507	1.05±0.07	0.558647	1.62±0.07	1
A0A0E1AFG1_STAAU	DNA polymerase III delta prime subunit	holB	Staphylococcus aureus subsp. aureus Z172	36 kDa	1.7	0.8	0.470588	1.3	1.1	0.846154	1.50±0.28	0.42265	0.95±0.21	0.412119	0.66±0.27	0.0298575
A0A0E1VQA5_STAA3	MOSC domain protein	HMPREF0776_0387	Staphylococcus aureus subsp. aureus USA300_TCH959	25 kDa	0.7	0.4	0.571429	0.5	0.3	0.6	0.60±0.14	0.095466	0.35±0.07	0.745274	0.59±0.02	0.42265
A0A077W1K8_STAAU	Pyrrolidone-carboxylate peptidase	pcp	Staphylococcus aureus	23 kDa	1.4	0.9	0.642857	1.4	0.9	0.642857	1.4	0.0198039	0.9	1	0.64	0.0298575
A0A0D6DI69_STAAU	UDP-N-acetyl-D-mannosamine 6-dehydrogenase	SAJPND1_00143	Staphylococcus aureus subsp. aureus	47 kDa	3.9	2	0.512821	2.8	1.6	0.571429	3.35±0.78	0.129612	1.80±0.28	0.27541	0.54±0.04	0.158809
A0A0B6XM02_STAAU	Membrane spanning protein	ERS094548_01149	Staphylococcus aureus	45 kDa	0.7	0.5	0.714286	0.8	0.6	0.75	0.75±0.07	0.057191	0.55±0.07	0.193378	0.73±0.03	0.154846
A0A069FYV0_STAAU	Putative pyruvate oxidase	CO98_0464	Staphylococcus aureus subsp. aureus CO-98	64 kDa	0.8	0.9	1.125	0.6	0.8	1.33333	0.70±0.14	#DIV/0!	0.85±0.07	0.439859	1.23±0.15	#DIV/0!
A0A0D6DH17_STAAU	Putative exported protein	SAJPND1_02650	Staphylococcus aureus subsp. aureus	17 kDa	1.22222	1	0.818182	1.44444	1	0.692308	1.33±0.16	0.0506503	1	0.768605	0.76±0.09	0.117879
A0A0D1HMU7_STAAU	Initiation-control protein YabA	QU38_03065	Staphylococcus aureus subsp. aureus	13 kDa	1	1.2	1.2	1.4	1.4	1	1.20±0.28	0.0377496	1.30±0.14	0.600823	1.10±0.14	0.105573
A0A0D6DGB0_STAAU	Energy-coupling factor transporter ATP-binding protein EcfA	ecfA	Staphylococcus aureus subsp. aureus	35 kDa	1.1	0.8	0.727273	0.9	0.8	0.888889	1.00±0.14	0.414346	0.8	0.533009	0.81±0.11	0.634902
A0A0B6XRB0_STAAU	Molybdopterin-guanine dinucleotide biosynthesis protein B	mobB	Staphylococcus aureus	19 kDa	1	0.8	0.8	0.9	0.6	0.666667	0.95±0.07	0.095466	0.70±0.14	0.0290154	0.73±0.09	0.311753
A0A090N186_STAAU	Putative sodium/proton-dependent alanine carrier protein YrbD	yrbD	Staphylococcus aureus	48 kDa	1	0.8	0.8	0.9	0.7	0.777778	0.95±0.07	0.095466	0.75±0.07	0.337502	0.79±0.02	0.095466
A0A077UBB6_STAAU	Type I restriction modification DNA specificity domain protein	hsdS	Staphylococcus aureus	48 kDa	0.8	0.7	0.875	0.8	0.7	0.875	0.8	0.42265	0.7	0.835026	0.88	0.698489
A0A0B6XT76_STAAU	Fructose-bisphosphate aldolase class 1	fda	Staphylococcus aureus	33 kDa	1	1.2	1.2	0.9	1.2	1.33333	0.95±0.07	1	1.2	0.0290154	1.27±0.09	0.183503
A0A033UDX3_STAAU	33 kDa chaperonin	hslO	Staphylococcus aureus C0673	32 kDa	1.6	3.5	2.1875	1.6	2.4	1.5	1.6	0.42265	2.95±0.78	0.0186227	1.84±0.49	0.154846
A0A033V3I5_STAAU	Probable glycine dehydrogenase (decarboxylating) subunit 1	gcvPA	Staphylococcus aureus C0673	49 kDa	1.4	2.1	1.5	1	1.5	1.5	1.20±0.28	0.42265	1.80±0.42	0.00184051	1.5	0.105573
A0A077TY50_STAAU	Transcriptional regulator%2C Cro/CI family	ERS140095_00022	Staphylococcus aureus	8 kDa	1.5	1	0.666667	2	1.1	0.55	1.75±0.35	#DIV/0!	1.05±0.07	0.828693	0.61±0.08	#DIV/0!
A0A077UEH0_STAAU	ATP synthase subunit a	atpB	Staphylococcus aureus	28 kDa	1	0.8	0.8	0.9	0.8	0.888889	0.95±0.07	0.42265	0.8	0.264588	0.84±0.06	0.0377496
A0A077V9E3_STAAU	Acetyltransferase	ERS140254_00101	Staphylococcus aureus	18 kDa	0.8	1.8	2.25	0.7	1.9	2.71429	0.75±0.07	#DIV/0!	1.85±0.07	0.0939697	2.48±0.33	0.133529
A0A077VB56_STAAU	ABC transporter ATP-binding protein	yheS_1	Staphylococcus aureus	60 kDa	0.9	0.8	0.888889	0.9	0.9	1	0.9	0.42265	0.85±0.07	0.31969	0.94±0.08	0.237999
A0A090LPS1_STAAU	Uncharacterized protein	SAU060112_10148	Staphylococcus aureus	26 kDa	0.6	0.4	0.666667	0.7	0.5	0.714286	0.65±0.07	0.095466	0.45±0.07	0.54147	0.69±0.03	0.110999
A0A0B6XN73_STAAU	3-oxoadipate enol-lactonase	dehH1	Staphylococcus aureus	31 kDa	0.4	0.4	1	0.5	0.4	0.8	0.45±0.07	0.42265	0.4	0.515123	0.90±0.14	0.095466
A0A0C5HTQ6_STAAU	Oxidoreductase of aldo/keto reductase family%2C subgroup 1	yvgN_1	Staphylococcus aureus	32 kDa	0.7	0.7	1	0.6	0.7	1.16667	0.65±0.07	0.0377496	0.7	0.466317	1.08±0.12	0.00410679
A0A0D1I792_STAAU	Strain SA-120 Contig624, whole genome shotgun sequence	QU38_06130	Staphylococcus aureus subsp. aureus	12 kDa	0.8	0.7	0.875	0.7	0.6	0.857143	0.75±0.07	#DIV/0!	0.65±0.07	0.1215	0.87±0.01	0.42265
A0A0D1ITD9_STAAU	Multidrug resistance ABC transporter ATP-binding and permease protein	SAJPND1_00642	Staphylococcus aureus subsp. aureus	64 kDa	0.8	1.4	1.75	0.7	1.1	1.57143	0.75±0.07	0.0198039	1.25±0.21	0.000105533	1.66±0.13	0.105573
A0A0D6WD10_STAAU	Acetyltransferase	paiA	Staphylococcus aureus	20 kDa	0.9	0.7	0.777778	0.9	0.8	0.888889	0.9	0.0081634	0.75±0.07	0.0257214	0.83±0.08	0.42265
A0A069G2X1_STAAU	Methicillin resistance regulatory protein MecI	mecI	Staphylococcus aureus subsp. aureus CO-98	15 kDa	0.6	0.4	0.666667	0.5	0.5	1	0.55±0.07	0.0198039	0.45±0.07	0.000975319	0.83±0.24	0.42265
A0A077VDA6_STAAU	Lipoprotein	metQ_1	Staphylococcus aureus	30 kDa	1.7	0.4	0.235294	1.5	0.3	0.2	1.60±0.14	0.0377496	0.35±0.07	0.865658	0.22±0.02	0.292893
A0A0D1HG49_STAAU	DNA integration recombination inversion protein	SAJPND1_00621	Staphylococcus aureus subsp. aureus	21 kDa	1.2	0.9	0.75	0.8	0.7	0.875	1.00±0.28	0.0377496	0.80±0.14	1	0.81±0.09	0.0871291
A0A0E0VTG5_STAA5	Transcriptional regulator, TetR family	ST398NM01_2603	Staphylococcus aureus subsp. aureus 71193	22 kDa	0.8	0.8	1	0.7	0.7	1	0.75±0.07	#DIV/0!	0.75±0.07	0.0431922	1	0.095466
SYFB_STAAS	Phenylalanine--tRNA ligase beta subunit	pheT	Staphylococcus aureus (strain MSSA476)	89 kDa	1	1.5	1.5	1.2	2	1.66667	1.10±0.14	0.0121217	1.75±0.35	0.000608185	1.58±0.12	0.292893
A0A069G536_STAAU	Valine--tRNA ligase	valS	Staphylococcus aureus subsp. aureus CO-98	102 kDa	1.3	2.4	1.84615	1.1	2	1.81818	1.20±0.14	0.0266715	2.20±0.28	0.108727	1.83±0.02	0.00790526
A0A0C2HD87_STAAU	Uncharacterised protein	ERS094548_00836	Staphylococcus aureus	14 kDa	0.9	1.1	1.22222	0.7	1	1.42857	0.8±0.14	1	1.05±0.07	0.0350701	1.33±0.15	0.465478
A0A068A7R6_STAAU	Undecaprenyl-diphosphatase	uppP	Staphylococcus aureus	32 kDa	0.9	2.2	2.44444	0.9	1.9	2.11111	0.9	0.0377496	2.05±0.21	0.615893	2.28±0.24	1
A0A077URA0_STAAU	7-carboxy-7-deazaguanine synthase	queE	Staphylococcus aureus	27 kDa	1	0.9	0.9	1.1	1.4	1.27273	1.05±0.07	0.42265	1.15±0.35	0.02429	1.09±0.26	0.13716
A0A0D6GZM2_STAAU	Nitrate reductase	narG	Staphylococcus aureus	140 kDa	3.2	0.5	0.15625	2.5	0.6	0.24	2.85±0.49	0.183503	0.55±0.07	0.290625	0.20±0.06	0.0465374
A0A077U1S0_STAAU	Sodium:dicarboxylate symporter family protein	tcyP	Staphylococcus aureus	49 kDa	1	0.7	0.7	0.6	0.5	0.833333	0.8±0.28	0.183503	0.60±0.14	0.282893	0.77±0.09	0.154846
A0A090N246_STAAU	Formate/nitrite transporter	nirC	Staphylococcus aureus	31 kDa	0.5	0.2	0.4	0.5	0.3	0.6	0.5	#DIV/0!	0.25±0.07	0.234181	0.50±0.14	0.016591
A0A0B6XLU3_STAAU	DNA-binding protein	ERS094548_00209	Staphylococcus aureus	15 kDa	1.1	0.7	0.636364	1.1	0.6	0.545455	1.1	0.42265	0.65±0.07	0.64664	0.59±0.06	0.732739
A0A0D1HTG9_STAAU	Acetyltransferase, GNAT family	QU38_10310	Staphylococcus aureus subsp. aureus	19 kDa	1	0.5	0.5	0.9	0.6	0.666667	0.95±0.07	0.0339788	0.55±0.07	0.00408153	0.58±0.12	0.0228236
A0A077U0H9_STAAU	Pantothenate synthetase	panC	Staphylococcus aureus	31 kDa	0.5	0.4	0.8	0.7	0.5	0.714286	0.60±0.14	0.42265	0.45±0.07	0.025875	0.76±0.06	0.465478
A0A0D6GK28_STAAU	Uncharacterized protein	ERS445051_00108	Staphylococcus aureus	23 kDa	1.2	0.5	0.416667	1.5	0.4	0.266667	1.35±0.21	#DIV/0!	0.45±0.07	0.0369095	0.34±0.11	0.0377496
A0A0B4N979_STAAU	Protein of uncharacterised function (DUF1806)	yojF	Staphylococcus aureus	14 kDa	0.5	0.8	1.6	1	1.8	1.8	0.75±0.35	#DIV/0!	1.30±0.71	0.00283785	1.70±0.14	0.0121217
A0A0B6XKP9_STAAU	Type I restriction-modification system specificity protein	ERS094548_02526	Staphylococcus aureus	47 kDa	0.8	0.5	0.625	1.2	0.9	0.75	1.00±0.28	0.42265	0.70±0.28	0.00122492	0.69±0.09	0.0298575
A0A077V6V4_STAAU	DNA segregation ATPase-like protein	yukA	Staphylococcus aureus	171 kDa	2.6	1.1	0.423077	1.5	1	0.666667	2.05±0.78	0.057191	1.05±0.07	0.000221293	0.54±0.17	0.311753
A0A077ULL5_STAAU	LPXTG surface protein	sdrD	Staphylococcus aureus	175 kDa	1.7	1.3	0.764706	1.7	1.3	0.764706	1.7	0.144814	1.3	0.8073	0.76	0.029505
A0A077V8A0_STAAU	Uncharacterized protein	ERS140026_01027	Staphylococcus aureus	24 kDa	0.8	0.8	1	2.4	1.6	0.666667	1.60±1.13	0.42265	1.20±0.57	1	0.83±0.24	0.428908
A0A0D1GRR7_STAAU	Acetyltransferase	SAJPND1_00811	Staphylococcus aureus subsp. aureus	19 kDa	1.4	0.6	0.428571	2	0.7	0.35	1.70±0.42	1	0.65±0.07	0.560689	0.39±0.06	0.4
A0A0D6DMA3_STAAU	2-succinylbenzoate--CoA ligase	menE	Staphylococcus aureus subsp. aureus	55 kDa	0.7	0.7	1	0.7	0.7	1	0.7	0.196457	0.7	0.194793	1	0.21189
A0A0D6G769_STAAU	Dihydroxyacetone kinase	dhaK	Staphylococcus aureus	35 kDa	1	0.8	0.8	0.9	0.7	0.777778	0.95±0.07	#DIV/0!	0.75±0.07	0.371744	0.79±0.02	#DIV/0!
A0A0B6XRF7_STAAU	SpoIIIE family cell division protein	sftA	Staphylococcus aureus	144 kDa	0.9	1	1.11111	1	1.3	1.3	0.95±0.07	0.531479	1.15±0.21	0.837624	1.21±0.13	0.698489
A0A069G5G8_STAAU	Elongation factor G, C-terminal domain protein	CO98_1651	Staphylococcus aureus subsp. aureus CO-98	48 kDa	1.2	2	1.66667	1.1	1.6	1.45455	1.15±0.07	0.144814	1.8±0.28	0.000975319	1.56±0.15	0.0746294
A0A077UBC9_STAAU	Exported protein	ERS140162_01403	Staphylococcus aureus	35 kDa	0.7	0.9	1.28571	0.6	1	1.66667	0.65±0.07	#DIV/0!	0.95±0.07	0.00184051	1.48±0.27	#DIV/0!
A0A077UCC0_STAAU	Putative thiaminase-2	tenA	Staphylococcus aureus	27 kDa	1	0.7	0.7	0.5	0.6	1.2	0.75±0.35	0.42265	0.65±0.07	0.813477	0.95±0.35	0.105573
A0A077UFU4_STAAU	Hydrolase%2C HAD subfamily IIIA	ERS140162_02489	Staphylococcus aureus	20 kDa	1.8	2.6	1.44444	1.1	1.6	1.45455	1.45±0.49	0.42265	2.10±0.71	0.212341	1.45±0.01	0.333333
A0A077UGL3_STAAU	Imidazolonepropionase	hutI	Staphylococcus aureus	45 kDa	1.7	0.7	0.411765	1	0.5	0.5	1.35±0.49	0.095466	0.6±0.14	0.389752	0.46±0.06	0.0875789
A0A090LUK7_STAAU	Uncharacterized protein	SAU060112_40138	Staphylococcus aureus	16 kDa	1	0.9	0.9	1.5	1	0.666667	1.25±0.35	0.0198039	0.95±0.07	0.217917	0.78±0.16	0.0513167
A0A090LY09_STAAU	GTPase Obg	obg	Staphylococcus aureus	47 kDa	0.5	0.7	1.4	0.5	0.7	1.4	0.5	0.42265	0.7	0.620179	1.4	0.732739
A0A090N2A7_STAAU	Ribosomal RNA small subunit methyltransferase G	rsmG	Staphylococcus aureus	27 kDa	0.8	1.2	1.5	1	1.3	1.3	0.90±0.14	0.327308	1.25±0.07	0.652615	1.40±0.14	0.398432
A0A090N2F1_STAAU	Lysine-specific permease	lysP	Staphylococcus aureus	53 kDa	1.1	0.7	0.636364	1	0.8	0.8	1.05±0.07	0.42265	0.75±0.07	0.247483	0.72±0.12	0.175525
A0A0B6XNS5_STAAU	Aspartate-semialdehyde dehydrogenase	asd	Staphylococcus aureus	36 kDa	1.5	1.4	0.933333	1.5	1.3	0.866667	1.5	0.42265	1.35±0.07	0.194793	0.90±0.05	0.360398
A0A0D1JS50_STAAU	Strain SA-120 Contig626, whole genome shotgun sequence	QU38_07650	Staphylococcus aureus subsp. aureus	16 kDa	0.8	0.7	0.875	0.8	0.8	1	0.8	#DIV/0!	0.75±0.07	0.922089	0.94±0.09	#DIV/0!
A0A0D1JYJ4_STAAU	Strain SA-120 Contig628, whole genome shotgun sequence	QU38_10965	Staphylococcus aureus subsp. aureus	17 kDa	0.7	0.5	0.714286	0.7	0.6	0.857143	0.7	0.42265	0.55±0.07	1	0.79±0.10	0.0886776
A0A0E0VN80_STAA5	Iscu	ST398NM01_0900	Staphylococcus aureus subsp. aureus 71193	17 kDa	1.2	1.8	1.5	1.6	3.3	2.0625	1.40±0.28	0.42265	2.55±1.06	0.858685	1.78±0.4	0.0513167
A0A0E1AG27_STAAU	Two-component response regulator GraR	graR	Staphylococcus aureus subsp. aureus Z172	26 kDa	0.7	0.7	1	0.9	0.9	1	0.80±0.14	#DIV/0!	0.80±0.14	0.858685	1	0.095466
A5X5X2_STAAU	RNA polymerase-beta subunit (Fragment)	rpoB	Staphylococcus aureus	35 kDa	1.2	1.5	1.25	1.2	1.7	1.41667	1.2	#DIV/0!	1.60±0.14	0.0224609	1.33±0.12	0.42265
A7E1C4_STAAU	Enterotoxin C2 (Fragment)	sec2	Staphylococcus aureus	21 kDa	0.3	0.1	0.333333	0.2	0.1	0.5	0.25±0.07	#DIV/0!	0.1	0.604863	0.42±0.12	0.095466
A0A0D6DCB3_STAAU	Protein translocase subunit secG	SAJPND1_00787	Staphylococcus aureus subsp. aureus	10 kDa	0.7	1	1.42857	0.8	0.9	1.125	0.75±0.07	0.183503	0.95±0.07	0.489605	1.28±0.21	0.276644
A0A0B6XSQ4_STAAU	DNA repair/chromosome segregation ATPase	ERS094548_01003	Staphylococcus aureus	6 kDa	1.8	1.5	0.833333	1.7	1.8	1.05882	1.75±0.07	0.183503	1.65±0.21	0.605287	0.95±0.16	1
A0A069G6A5_STAAU	Glutamate-1-semialdehyde 2,1-aminomutase	hemL_1	Staphylococcus aureus subsp. aureus CO-98	46 kDa	1	1.6	1.6	1.1	1.9	1.72727	1.05±0.07	#DIV/0!	1.75±0.21	0.829433	1.66±0.09	0.057191
A0A077UE52_STAAU	Ribosomal RNA small subunit methyltransferase B	rsmB	Staphylococcus aureus	50 kDa	1.4	0.8	0.571429	0.9	0.7	0.777778	1.15±0.35	0.00441503	0.75±0.07	0.267804	0.67±0.15	0.095466
A0A077TV72_STAAU	tRNA uridine 5-carboxymethylaminomethyl modification enzyme MnmG	mnmG	Staphylococcus aureus	70 kDa	0.9	0.8	0.888889	1.1	0.6	0.545455	1.00±0.14	0.0377496	0.70±0.14	0.399162	0.72±0.24	0.105573
A0A077UAB9_STAAU	S-ribosylhomocysteine lyase	luxS	Staphylococcus aureus	18 kDa	2.6	4	1.53846	2.6	4.4	1.69231	2.6	0.00441503	4.20±0.28	0.00692415	1.62±0.11	0.591752
A0A077UBW9_STAAU	Putative transport protein	bmr3	Staphylococcus aureus	49 kDa	1.5	0.9	0.6	0.7	0.6	0.857143	1.10±0.57	0.42265	0.75±0.21	0.603225	0.73±0.18	0.0474207
A0A0B6XKQ5_STAAU	Deoxyribose-phosphate aldolase	dra_1	Staphylococcus aureus	24 kDa	0.7	0.6	0.857143	0.7	0.6	0.857143	0.7	0.609433	0.6	0.0186227	0.86	0.257219
A0A090LWS5_STAAU	Uncharacterized protein	SAU060112_10452	Staphylococcus aureus	20 kDa	1.1	3.1	2.81818	2	6.8	3.4	1.55±0.64	1	4.95±2.62	0.394614	3.11±0.41	0.16795
A0A0D6DGY8_STAAU	Uroporphyrin-III C-methyltransferase	SAJPND1_02386	Staphylococcus aureus subsp. aureus	36 kDa	1.9	0.6	0.315789	1.5	0.5	0.333333	1.70±0.28	#DIV/0!	0.55±0.07	0.381607	0.32±0.01	0.0152681
A0A077VMN9_STAAU	Peptide methionine sulfoxide reductase MsrA	msrA_1	Staphylococcus aureus	21 kDa	0.4	0.3	0.75	0.3	0.3	1	0.35±0.07	0.825922	0.3	0.0446127	0.88±0.18	0.49872
A0A0D6I184_STAAU	Ribonucleoside-diphosphate reductase	nrdE_2	Staphylococcus aureus	39 kDa	1.1	1.2	1.09091	0.9	1.1	1.22222	1.00±0.14	#DIV/0!	1.15±0.07	0.46464	1.16±0.09	#DIV/0!
A0A069FS37_STAAU	2,3-bisphosphoglycerate-independent phosphoglycerate mutase	gpmI	Staphylococcus aureus subsp. aureus CO-98	56 kDa	2.1	2.7	1.28571	1.8	3.4	1.88889	1.95±0.21	0.346118	3.05±0.49	0.474031	1.59±0.43	0.216057
GCSPA_STAA1	Probable glycine dehydrogenase (decarboxylating) subunit 1	gcvPA	Staphylococcus aureus (strain Mu3/ATCC 700698)	50 kDa	1	0.9	0.9	1.2	1	0.833333	1.10±0.14	0.0728274	0.95±0.07	0.00692881	0.87±0.05	0.0306656
A0A0D6DHP0_STAAU	Uncharacterized protein	SAJPND1_02631	Staphylococcus aureus subsp. aureus	28 kDa	1.1	0.5	0.454545	1.8	1.1	0.611111	1.45±0.49	0.00586515	0.80±0.42	0.497888	0.53±0.11	0.42265
A0A0B6XKT2_STAAU	Ribose operon repressor%2C putative	degA	Staphylococcus aureus	37 kDa	0.6	0.5	0.833333	0.6	0.4	0.666667	0.6	1	0.45±0.07	0.265636	0.75±0.12	0.311753
A0A069GGH9_STAAU	Metallopeptidase family M24	CO98_0944	Staphylococcus aureus subsp. aureus CO-98	39 kDa	1	0.7	0.7	0.8	1.1	1.375	0.90±0.14	0.0240356	0.90±0.28	0.344966	1.04±0.48	0.101854
A0A069G475_STAAU	Pyridine nucleotide-disulfide oxidoreductase	CO98_1154	Staphylococcus aureus subsp. aureus CO-98	44 kDa	0.8	0.9	1.125	0.8	1	1.25	0.8	0.42265	0.95±0.07	0.560689	1.19±0.09	0.311753
A0A068E0R6_STAAU	TetR family regulatory protein	ERS140162_01752	Staphylococcus aureus	23 kDa	0.9	0.9	1	0.8	0.8	1	0.85±0.07	0.327308	0.85±0.07	0.193378	1	0.293937
A0A077TV28_STAAU	LytR family transcriptional regulator	ERS140248_00381	Staphylococcus aureus	18 kDa	1	0.7	0.7	0.8	0.6	0.75	0.90±0.14	#DIV/0!	0.65±0.07	0.234158	0.73±0.04	0.095466
A0A077TWK1_STAAU	Prevent-host-death family protein	ERS140095_00561	Staphylococcus aureus	10 kDa	0.6	1.4	2.33333	1	2.3	2.3	0.80±0.28	0.42265	1.85±0.64	0.589628	2.32±0.02	1
A0A077TYV7_STAAU	3-oxoacyl-[acyl-carrier-protein] synthase 2	fabF	Staphylococcus aureus	44 kDa	1.5	1.7	1.13333	1	1.4	1.4	1.25±0.35	#DIV/0!	1.55±0.21	0.177808	1.27±0.19	0.095466
A0A077U0D7_STAAU	Protein of pXO2-46	ERS140095_00709	Staphylococcus aureus	28 kDa	1.1	0.6	0.545455	1.2	0.5	0.416667	1.15±0.07	0.095466	0.55±0.07	0.0611988	0.48±0.09	1
A0A077U6K8_STAAU	Putative thiamine pyrophosphokinase	thiN	Staphylococcus aureus	24 kDa	1	1	1	1	1	1	1	0.42265	1	0.693054	1	0.154846
A0A077U7P6_STAAU	Sugar phosphate isomerase/epimerase	ERS140159_00782	Staphylococcus aureus	37 kDa	0.8	0.6	0.75	0.7	0.5	0.714286	0.75±0.07	0.42265	0.55±0.07	0.0926643	0.73±0.03	0.16664
A0A077U927_STAAU	Pseudouridine-5'-phosphate glycosidase	psuG	Staphylococcus aureus	33 kDa	0.3	0.1	0.333333	0.4	0.3	0.75	0.35±0.07	0.42265	0.20±0.14	0.915707	0.54±0.29	0.411652
A0A077U9X0_STAAU	Antitoxin YefM	yefM	Staphylococcus aureus	9 kDa	0.7	0.9	1.28571	0.5	0.7	1.4	0.60±0.14	0.095466	0.80±0.14	0.317653	1.34±0.08	0.0136061
A0A077UDD9_STAAU	3-ketoacyl-CoA thiolase%3B Acetyl-CoA acetyltransferase	ERS140248_02364	Staphylococcus aureus	41 kDa	0.4	0.3	0.75	0.4	0.3	0.75	0.4	#DIV/0!	0.3	0.317653	0.75	#DIV/0!
A0A077UHS2_STAAU	Endoribonuclease YbeY	ybeY	Staphylococcus aureus	18 kDa	1.2	0.9	0.75	1	1	1	1.10±0.14	0.0377496	0.95±0.07	0.0198052	0.88±0.18	0.105573
A0A077UZF7_STAAU	Putative preQ0 transporter	yhhQ	Staphylococcus aureus	26 kDa	1.1	1	0.909091	0.7	0.7	1	0.90±0.28	0.00586515	0.85±0.21	0.141927	0.95±0.06	0.311753
A0A077V9M2_STAAU	Heme ABC transporter ATP-binding protein CcmA	ykoD_2	Staphylococcus aureus	64 kDa	0.9	0.6	0.666667	1.8	1.1	0.611111	1.35±0.64	0.057191	0.85±0.35	0.116117	0.64±0.04	0.292893
A0A077VC03_STAAU	Glycerol-3-phosphate acyltransferase	plsY	Staphylococcus aureus	22 kDa	1	0.8	0.8	1	0.9	0.9	1	#DIV/0!	0.85±0.07	0.255934	0.85±0.07	#DIV/0!
A0A077VMD2_STAAU	Trigger factor	tig	Staphylococcus aureus	49 kDa	0.8	0.8	1	1	0.8	0.8	0.90±0.14	0.42265	0.8	0.399162	0.90±0.14	0.311753
A0A090LVS1_STAAU	Potassium-transporting ATPase B chain	kdpB	Staphylococcus aureus	73 kDa	0.8	0.4	0.5	0.8	0.4	0.5	0.8	0.666667	0.4	0.4481	0.5	0.859972
A0A090LVT1_STAAU	Uncharacterized protein	ERS445051_00015	Staphylococcus aureus	34 kDa	0.9	0.7	0.777778	0.7	0.7	1	0.80±0.14	0.5181	0.7	0.391076	0.89±0.16	0.433861
A0A090LXW3_STAAU	Ferritin	ftnA	Staphylococcus aureus	20 kDa	1.5	0.5	0.333333	1	0.5	0.5	1.25±0.35	#DIV/0!	0.5	0.00954199	0.42±0.12	0.095466
A0A090M0P3_STAAU	PTS system sucrose-specific EIIBC component	scrA	Staphylococcus aureus	51 kDa	0.5	0.4	0.8	0.9	0.6	0.666667	0.70±0.28	0.42265	0.50±0.14	0.0820863	0.73±0.09	0.42265
A0A0B6XPR5_STAAU	DHH family phosphoesterase	nrnA_2	Staphylococcus aureus	35 kDa	0.8	0.8	1	0.3	0.4	1.33333	0.55±0.35	#DIV/0!	0.60±0.28	0.0257214	1.17±0.24	#DIV/0!
A0A0B6XPR7_STAAU	4-hydroxybenzoyl-CoA thioesterase family active site protein	ERS094548_00716	Staphylococcus aureus	18 kDa	1.2	1.8	1.5	1.1	1.5	1.36364	1.15±0.07	0.183503	1.65±0.21	0.00988999	1.43±0.10	0.42265
A0A0B6XSA0_STAAU	Leukocidin S subunit	ERS094548_02011	Staphylococcus aureus	40 kDa	5.2	1.1	0.211538	1.5	0.4	0.266667	3.35±2.62	0.42265	0.75±0.49	0.00122492	0.24±0.04	0.095466
A0A0D1I548_STAAU	Strain SA-120 Contig630, whole genome shotgun sequence	QU38_15895	Staphylococcus aureus subsp. aureus	56 kDa	0.8	0.7	0.875	0.8	0.6	0.75	0.8	0.272393	0.65±0.07	0.0350701	0.81±0.09	0.465478
A0A0D1IXY6_STAAU	Strain SA-120 Contig624, whole genome shotgun sequence	QU38_06450	Staphylococcus aureus subsp. aureus	5 kDa	1.1	1.1	1	1.2	1.1	0.916667	1.15±0.07	0.213666	1.1	0.8073	0.96±0.06	0.890236
A0A0D1J100_STAAU	Ribosomal-protein-alanine acetyltransferase	SAJPND1_02696	Staphylococcus aureus subsp. aureus	20 kDa	0.8	0.7	0.875	0.8	0.6	0.75	0.8	0.095466	0.65±0.07	0.68241	0.81±0.09	0.0871291
A0A0D6DJE1_STAAU	50S ribosomal protein L33	rpmG	Staphylococcus aureus subsp. aureus	5 kDa	13.4	23.9	1.78358	19.8	33.9	1.71212	16.60±4.53	0.331769	28.90±7.07	0.245802	1.75±0.05	0.301368
A0A0D6DNS3_STAAU	UDP-N-acetylmuramoyl-tripeptide--D-alanyl-D-alanine ligase	SAJPND1_02056	Staphylococcus aureus subsp. aureus	50 kDa	1	0.8	0.8	0.9	0.7	0.777778	0.95±0.07	#DIV/0!	0.75±0.07	0.560689	0.79±0.02	0.095466
A0A0D6G5P5_STAAU	Arginine--tRNA ligase	argS	Staphylococcus aureus	62 kDa	1	1	1	1	1	1	1	0.095466	1	0.560689	1	0.42265
A0A0E1VM23_STAA3	Purine nucleoside phosphorylase DeoD-type	deoD	Staphylococcus aureus subsp. aureus USA300_TCH959	28 kDa	1	1.1	1.1	1.3	1.4	1.07692	1.15±0.21	#DIV/0!	1.25±0.21	0.336045	1.09±0.02	0.095466
A0A0E1XDH6_STAAU	Phosphoglucomutase/phosphomannomutase, alpha/beta/alpha domain II	HMPREF0769_10657	Staphylococcus aureus subsp. aureus MN8	68 kDa	0.9	1	1.11111	1.4	1.2	0.857143	1.15±0.35	0.0395953	1.10±0.14	0.333078	0.98±0.18	0.17405
A0A0E8GH95_STAAU	Phage protein	ERS195391_00924	Staphylococcus aureus	15 kDa	1.3	1.5	1.15385	1.2	1.7	1.41667	1.25±0.07	0.42265	1.60±0.14	0.328805	1.29±0.19	0.105573
B9UDT1_STAAU	Elongation factor Tu (Fragment)	tuf	Staphylococcus aureus	13 kDa	0.9	0.5	0.555556	1.1	0.6	0.545455	1.00±0.14	#DIV/0!	0.55±0.07	0.428337	0.55±0.01	#DIV/0!
DRP35_STAAS	Lactonase drp35	drp35	Staphylococcus aureus (strain MSSA476)	36 kDa	0.9	1.3	1.44444	0.9	1.3	1.44444	0.9	0.42265	1.3	0.243625	1.44	0.683772
A0A0E1AIF3_STAAU	Branched-chain alpha-keto acid dehydrogenase, E1 component, beta subunit	bfmBAB	Staphylococcus aureus subsp. aureus Z172	36 kDa	1	0.7	0.7	1	0.6	0.6	1	0.609433	0.65±0.07	0.207765	0.65±0.07	0.869811
A0A077UVF9_STAAU	Uncharacterised protein	ERS140159_01806	Staphylococcus aureus	9 kDa	0.9	0.7	0.777778	1	0.4	0.4	0.95±0.07	0.0377496	0.55±0.21	0.878335	0.59±0.27	0.0886776
A0A0D1GN84_STAAU	Strain SA-120 Contig629, whole genome shotgun sequence	QU38_11820	Staphylococcus aureus subsp. aureus	7 kDa	1.3	2.5	1.92308	1.5	2.7	1.8	1.40±0.14	1	2.60±0.14	0.829433	1.86±0.09	0.0565436
A0A090LUN2_STAAU	Na+/H+ antiporter family protein	SAU060112_40163	Staphylococcus aureus	46 kDa	0.6	0.6	1	0.6	0.6	1	0.6	#DIV/0!	0.6	0.933881	1	#DIV/0!
A0A077U6X2_STAAU	Maltose/maltodextrin ABC transporter%2C permease protein MalF	malF	Staphylococcus aureus	48 kDa	0.8	0.7	0.875	1	0.8	0.8	0.90±0.14	#DIV/0!	0.75±0.07	0.0195835	0.84±0.05	0.0198039
A0A090LV24_STAAU	Na(+)/H(+) antiporter subunit A1	mnhA	Staphylococcus aureus	89 kDa	1.2	1	0.833333	1	0.8	0.8	1.10±0.14	0.42265	0.90±0.14	0.555343	0.82±0.02	0.127128
A0A077UHB4_STAAU	Probable cell wall amidase lytH	lytH	Staphylococcus aureus	33 kDa	1.2	1.1	0.916667	0.8	1.1	1.375	1.00±0.28	0.057191	1.1	0.527521	1.15±0.32	0.0136061
Q7DK27_STAAU	ABC transporter ATP-binding protein	stpA	Staphylococcus aureus	26 kDa	0.3	0.1	0.33	0.4	0.2	0.5	0.31±0.02	#DIV/0!	0.15±0.05	0.0106095	0.42±0.09	#DIV/0!
												0.42265		0.137297		0.311753
												0.42265		1		0.292893
												1		0.414724		0.666667
